# Supplementary material for: Testing the Limits of Morphology: A Comprehensive Morphometric Study of the Sister Lineages Lasiocyano Galleti‐Lima, Hamilton, Borges and Guadanucci, 2023 and Lasiodora C. L. Koch, 1850 (Theraphosidae, Mygalomorphae)
Source: J Morphol. 2026 Apr 12;287(4):e70123. doi: 10.1002/jmor.70123 (PMC13071345; doi:10.1002/jmor.70123)
Supplement: Supplementary file 1 — Supporting File 1:. [file JMOR-287-e70123-s007.xlsx]

## Sheet: material-information
Collection	ID	Sex	Genera	Specie	Longitude	Latitude	Locality	Municipality	State	Country	Date	Collectors	Determinators	Additional information				Linear approaches	Geometrical approaches	Outline approaches (prolateral view)	Outline approaches (dorsal embolus view)
CAD	CAD03	F	Lasiocyano	sazimai	-18.24236	-43.60323			Minas Gerais	Brazil						Legend:		1	1
CAD	CAD4	M	Lasiocyano	sazimai	-18.24236	-43.60323		Diamantina	Minas Gerais	Brazil	XI/08					Green: included in the analysis		1	1	1	1
CAD	CAD84	M	Lasiocyano	sazimai	-18.24236	-43.60323		Diamantina	Minas Gerais	Brazil						Red: not included in the analysis		1	1	1	1
CAD	CAD86	M	Lasiodora	benedeni	-17.805532	-43.412200	Rua Palmeiras, Senador Mourão	Diamantina	Minas Gerais	Brazil	III.2009	A. Azevedo leg.	AGMG 2025					1	1	1	1
CAD	CAD087	F	Lasiocyano	sazimai	-18.24064	-43.60236	Pref. Diamantina	Diamantina	Minas Gerais	Brazil		Equipe Zoonoses						1	1
CAD	CAD93	F	Lasiocyano	sazimai	-18.24236	-43.60323		Diamantina	Minas Gerais	Brazil		A.Galleti-Lima						1	1
CAD	CAD96	M	Lasiocyano	sazimai	-18.24236	-43.60323		Diamantina	Minas Gerais	Brazil	XI/08	Zoonoses leg.						0	0	1	1
CAD	CAD97	M	Lasiocyano	sazimai	-18.23829	-43.59487	Rua do Areião, bairro Rio Grande	Diamantina	Minas Gerais	Brazil		Equipe Zoonoses						0	0	1	1
CAD	CAD98	F	Lasiocyano	sazimai	-18.239294	-43.594003	Pref. Diamantina	Diamantina	Minas Gerais	Brazil		Equipe Zoonoses						1	1
CAD	CAD466	M	Lasiocyano	sazimai	-18.24236	-43.60323		Diamantina	Minas Gerais	Brazil								1	1	1	1
CAD	CAD478	M	Lasiocyano	sazimai	-18.24236	-43.60323		Diamantina	Minas Gerais	Brazil	II.2009	C.A. Bispo leg.						1	1	1	1
CAD	CAD1108	M	Lasiodora	franciscana	-15.303985	-45.630122	PARNA G. Sertão Veredas	Chapada Gaúcha	Minas Gerais	Brazil	06.II.2018							1	1	1	1
CAD	CAD1109	F	Lasiodora	franciscana	-15.303985	-45.630122	PARNA Grande Serão Veredas	Chapada Gaúcha	Minas Gerais	Brazil								1	1
CAD	CAD1112	F	Lasiodora	parahybana	-3.952336	-38.613988		Pacatuba	Ceará	Brazil	01.I.2021	Lima MUA						1	1
CAD	CAD1113	M	Lasiodora	franciscana	-19.482294	-44.157873	Gruta 01L-Zona Entrada	Prudente Morais	Minas Gerais	Brazil	04.III.2019	Zampaulo, R.A. & Reis, A.S.						1	1	1	1
CAD	CAD1117	M	Lasiodora	benedeni	-18.6433	-48.1927	Perto da represa Emborcação	Araguari	Minas Gerais	Brazil	17.I.2021	VM Ghirotto						1	1	1	1
CAD	CAD1120	M	Lasiodora	benedeni	-25.471850	-49.250662	Portão	Curitiba	Paraná	Brazil		Wolf Moeller	AGMG & AGL 2025					1	1	1	0
CAD	CAD1260	M	Lasiocyano	sazimai	-19.28458	-43.57041	Pousada 2 Pontes/Trilha do Travessão	Lapinha da Serra	Minas Gerais	Brazil	17-21.X.2018	A.Galleti-Lima, P.H.Martins, R.F.Ferreira & V.M.Ghirotto	A. Galleti-Lima & H. Silvério					1	1	1	1
CAD	CAD1261	F	Lasiocyano	sazimai	-19.28458	-43.57041	Trilha do Travessão/Pousada Duas Pontes	Serra do Cipó	Minas Gerais	Brazil	19.X.2018	A.Galleti-Lima, P.H.Martins, R.F.Ferreira & V.M.Ghirotto	A. Galleti-Lima & H. Silvério					1	1
CAD	CAD1267	M	Lasiocyano	sazimai	-19.33562	-43.51871	Trilha do Travessão/PARNA Serra do Cipó	Lapinha da Serra	Minas Gerais	Brazil	17-20.X.2018	A.Galleti-Lima, P.H.Martins, R.F.Ferreira & V.M.Ghirotto	A. Galleti-Lima & H. Silvério					1	1	1	1
CAD	CAD1271	F	Lasiocyano	sazimai	-18.41942	-43.49331		São Gonçalo do Rio das Pedras	Minas Gerais	Brazil	6.III.2013		A. Galleti-Lima & H. Silvério					1	1
CAD	CAD1273	F	Lasiocyano	sazimai	-18.24236	-43.60323		Diamantina	Minas Gerais	Brazil			A. Galleti-Lima & H. Silvério					1	1
CAD	CAD1524	M	Lasiodora	klugi	-16.4295	-39.080267		Porto Seguro	Bahia	Brazil								1	1	1	1
CAD	CAD1526	F	Lasiodora	klugi	-12.362377	-44.976413		São Desidério	Bahia	Brazil	07.XII.2014							1	1
CAD	CAD1527	M	Lasiodora	parahybana	-6.965133	-35.695405	Estrada PB-79	Areia Branca	Paraíba	Brazil	18.IV.2022	MDF Magalhães, PH Martins & HMO Gonzalez-Filho	MDF Magalhães, PH Martins & HMO Gonzalez-Filho (AGMG 2025)					1	1	1	1
CAD	CAD1528	F	Lasiodora	parahybana	-8.726029	-42.601803	Parque Nacional da Serra da Capivara	São Raimundo Nonato	Piauí	Brazil	08.XII.2019	L.S. Carvalho	AGMG 2025					1	1
CAD	CAD1530	F	Lasiodora	benedeni	-19.607891	-46.954587		Araxá	Minas Gerais	Brazil			AGMG 2025					1	1
CAD	CAD1542	F	Lasiodora	benedeni	-25.471850	-49.250662		Curitiba	Paraná	Brazil			AGMG 2025					1	1
CAD	CAD1829	F	Lasiocyano	sazimai	-12.784108	-41.481000	Gerais do Rio Preto, Vale do Pati	Guiné	Bahia	Brazil	16/X/2024	A.G. Marquezin-Gomes, A. Galleti-Lima, R.P. Indicatti & R. Fonseca-Ferreira						1	1
CAD	CAD1889	F	Lasiocyano	sazimai	-18.24236	-43.60323		Diamantina	Minas Gerais	Brazil								1	1
CAD	CAD1890	F	Lasiocyano	sazimai	-18.24236	-43.60323		Diamantina	Minas Gerais	Brazil	XII/2012	J.P.L. Guadanucci						1	1
CAD	CAD1892	F	Lasiocyano	sazimai	-18.24236	-43.60323		Diamantina	Minas Gerais	Brazil								1	1
UFMG	UFMG1769	M	Lasiocyano	sazimai	-18.24408	-43.59802		Diamantina	Minas Gerais	Brazil	22/II/2004	G.A. Coelho						1	1	1	1
UFMG	UFMG6249	M	Lasiocyano	sazimai	-19.52216	-43.74544	PARNA Serra do Cipó	Jaboticatuba	Minas Gerais	Brazil	02/XI/2009	W.A. Fernandes						1	1	1	1
UFMG	UFMG10082	M	Lasiocyano	sazimai	-19.9075	-43.9791	Estação Ecológica da UFMG	Belo Horizonte	Minas Gerais	Brazil	19/XI/2011	B.T. Faleiro et. al						1	1	1	1
UFMG	UFMG17202A	F	Lasiocyano	sazimai	-19.27770	-43.54905	Fazenda Paláco	Santana do Riacho	Minas Gerais	Brazil	17/VII/2012	P.H. Martins						1	1
UFMG	UFMG17204	F	Lasiocyano	sazimai	-18.42657	-43.75126	Fazenda Fagundes (Capão)	Gouveia	Minas Gerais	Brazil	XII/2018	P.H. Martins						1	1
UFMG	UFMG17207	M	Lasiocyano	sazimai	-18.42658	-43.75127	Fazenda Fagundes (Capão)	Gouveia	Minas Gerais	Brazil	17/I/2011	P.H. Martins						0	0	1	1
UFMG	UFMG17208	M	Lasiocyano	sazimai	-18.42657	-43.75126	Fazenda Fagundes	Gouveia	Minas Gerais	Brazil	18.I.2011	P.H. Martins						1	1	1	1
UFMG	UFMG17209	F	Lasiocyano	sazimai	-18.39681	-43.85251	Fazenda Requeijão	Gouveia	Minas Gerais	Brazil	15-20/II/2012	P.H. Martins						1	1
UFMG	UFMG17212	F	Lasiocyano	sazimai	-19.27770	-43.54905	Fazenda Paláco	Santana do Riacho	Minas Gerais	Brazil	VI/2011	E.A. Araújo						1	1
UFMG	UFMG20074	M	Lasiocyano	sazimai	-18.42657	-43.75126	Fazenda Fagundes (Capão)	Gouveia	Minas Gerais	Brazil	25/XII/2015	P.H. Martins						1	1	1	1
UFMG	UFMG20075	M	Lasiocyano	sazimai	-18.42657	-43.75126	Fazenda Fagundes (Capão)	Gouveia	Minas Gerais	Brazil	25/XII/2015	P.H. Martins						0	0	1	1
UFMG	UFMG20076	F	Lasiocyano	sazimai	-18.42657	-43.75126	Fazenda Fagundes (Capão)	Gouveia	Minas Gerais	Brazil	25/XII/2015	P.H. Martins						1	1
UFMG	UFMG23464	M	Lasiocyano	sazimai	-19.27770	-43.54905	Fazenda Paláco	Santana do Riacho	Minas Gerais	Brazil	11.II.2017	F. Leal						1	1	1	1
UFMG	UFMG24036	F	Lasiocyano	sazimai	-13.01122	-41.40992	Estrada para Mucugê BA 245	Mucugê	Bahia	Brazil	26/II/2017	P.H. Martins						0	1
IBSP	IBSP101947	M	Lasiodora	benedeni	-22.5239	-43.7228	Estação Ferroviária Engenheiro Nelly Ferreira	Mendes	Rio de Janeiro	Brazil	5.IV.1949	Irmãos Maristas		s/amostra				1	1	1	1
IBSP	IBSP102658C	M	Lasiodora	camurujipe	-12.7120	-38.3346		Camaçari	Bahia	Brazil	03.III.1986	Samsuy Nordeste AS		Ref50897				1	1	1	1
IBSP	IBSP103915A	M	Lasiodora	subcanens	-20.2917	-40.3092		Vitória	Espírito Santo	Brazil	15.IV.1969	Peter Wiemer		s/amostra				1	1	1	1
IBSP	IBSP104057	F	Lasiodora	sertaneja	-20.3571	-41.9560		Manhumirim	Minas Gerais	Brazil	2.IV.1970	s/coletor		Ref 4689				1	1
IBSP	IBSP104127A(17842)	M	Lasiodora	sertaneja	-14.2046	-41.6722		Brumado	Bahia	Brazil	4.IV.1975	Willi Tuchupin		Ref. 16000; 17842				1	1	1	1
IBSP	IBSP104127B	M	Lasiodora	sertaneja	-14.2046	-41.6722	Vila Catiboaba	Brumado	Bahia	Brazil	12.III.1976	s/col.		Ref.20219				1	1	1	1
IBSP	IBSP104170A	F	Lasiodora	benedeni	-23.2115	-46.1494	Represa do Jaguari	Igaratá	São Paulo	Brazil	13.X.1975	Sylvio de Oliveira Mello		Ref 17172				1	1
IBSP	IBSP104365E	F	Lasiodora	benedeni	-21.7248	-43.3778		Juiz de Fora	Minas Gerais	Brazil	15.I.1979	ASA de Juiz de Fora		Ref 24061				1	1
IBSP	IBSP104383	M	Lasiodora	sertaneja	-14.1482	-40.2429		Manoel Vitorino	Bahia	Brazil	26.I.1977	Jorge Ricardo de Lima Araújo		Ref 19850				1	1	1	1
IBSP	IBSP104464	F	Lasiodora	sertaneja	-12.5316	-40.3003		Itaberaba	Bahia	Brazil	26.XI.1976	José dos Santos Sales		Ref19565				1	1
IBSP	IBSP104579	F	Lasiodora	klugi	-17.756916	-39.263414	Ilha de Santa Bárbara - Arquipélago de Abrolhos	Caravelas	Bahia	Brazil	VI.1980	Willian Dietrich		Ref28065				1	1
IBSP	IBSP104621	F	Lasiodora	klugi	-16.4295	-39.080267		Porto Seguro	Bahia	Brazil	III.1981	Reinaldo Mossi Júnior		Ref 29652				1	1
IBSP	IBSP104769	F	Lasiodora	klugi	-16.4295	-39.080267	Arraial d'Ajuda	Porto Seguro	Bahia	Brazil	III.1983	R. Castro		Ref43569				1	1
IBSP	IBSP104851	F	Lasiodora	parahybana	-9.3190	-36.4711		Quebrângulo	Alagoas	Brazil	II.1985	R.O.Bettini		Ref48228				1	1
IBSP	IBSP104865D	F	Lasiodora	franciscana	-15.9255	-48.8144		Corumbá de Goiás	Goiás	Brazil	12.VI.1986	E. Trajano		Ref 52172				1	1
IBSP	IBSP104931A	FM	Lasiodora	sertaneja	-9.1437	-38.2901	UHE Luiz Gonzaga	Floresta	Pernambuco	Brazil	I.1989	T. Brazil		Ref 58016				1	1	1	1
IBSP	IBSP104931D	F	Lasiodora	sertaneja	-9.1437	-38.2901	UHE Luiz Gonzaga	Floresta	Pernambuco	Brazil	V.1988	W. Bockermann		Ref 56598 and 56640				1	1
IBSP	IBSP104931E	F	Lasiodora	sertaneja	-9.1437	-38.2901	Floresta	Usina Hidroelétrica Luiz Gonzaga	Pernambuco	Brazil	V.1988	W. Bockermann		Ref 56598 and 56640				1	1
IBSP	IBSP104931H	F	Lasiodora	sertaneja	-9.1437	-38.2901	Floresta - UHE Luiz Gonzaga	Floresta	Pernambuco	Brazil	V.1988	W. Bockermann		Ref 56598 and 56640				1	1
IBSP	IBSP106354	F	Lasiodora	franciscana	-19.9075	-43.9791		BH	Minas Gerais	Brazil	s/data	A.M. Junior		Ref23283				1	1
IBSP	IBSP106361	M	Lasiodora	klugi	-16.4295	-39.080267		Porto Seguro	Bahia	Brazil	s/data	R. Massi Júnior		Ref 30642				1	1	1	1
IBSP	IBSP106367	M	Lasiodora	camurujipe	-12.5272	-38.4911		São Sebastião do Passé	Bahia	Brazil	s/data	V.M.C. Dube		Ref42901				1	1	1	1
IBSP	IBSP106368	F	Lasiodora	klugi	-17.5439	-39.7361		Teixeira de Freitas	Bahia	Brazil	s/data	Cooperativa Agrícola de Cotia		Ref42496				1	1
IBSP	IBSP106380	M	Lasiodora	subcanens	-20.792172	-40.810532		Iconha	Espiríto Santo	Brazil	s/data	N.F. Nunes		Ref 53567				1	1	1	1
IBSP	IBSP106389	M	Lasiodora	subcanens					Espirito Santo	Brazil	s/data	H.J. Santos Neto		Ref 56206				1	1	1	1
IBSP	IBSP106441	M	Lasiodora	benedeni	-22.956455	-45.836460		Monteiro Lobato	São Paulo	Brazil	s/data	A. Ozores Neto		Ref 76448				1	1	1	1
IBSP	IBSP106442	M	Lasiodora	sertaneja	-13.871020	-40.070059		Jequié	Bahia	Brazil	s/data	J.O. Santos		Ref 76026				1	1	1	1
IBSP	IBSP106451	F	Lasiodora	subcanens						Brazil								1	1
IBSP	IBSP106537	M	Lasiodora	klugi	-17.756916	-39.263414	Ilha de Santa Bárbara - Arquipélogo Abrolhos	Caravelas	Bahia	Brazil	IV.1997	G.F. Dutra		s/amostra				1	1	1	1
IBSP	IBSP107963	F	Lasiodora	franciscana	-18.912486	-48.288410		Uberlandia	Minas Gerais	Brazil	19.III.1992	F. Bauabi		Ref67671				1	1
IBSP	IBSP108539	F	Lasiodora	franciscana	-18.912486	-48.288410		Uberlandia	Minas Gerais	Brazil	01.VIII.1997	L.F.Bandeira		s/amostra				1	1
IBSP	IBSP108544	F	Lasiodora	sertaneja	-8.850341	-38.767658	Araticum - Usina Hidreletrica Luiz Gonzaga	Rodelas	Bahia	Brazil	30.IX.1988	Equipe de Resgate de Fauna	Bertani ?	s/amostra				1	1
IBSP	IBSP108684	M	Lasiodora	franciscana	-18.704782	-43.872277	PARNA Serra do Cipó	Santana do Riacho	Minas Gerais	Brazil	21.II.1994	A.J. Santos		s/amostra				1	1	1	1
IBSP	IBSP108869	M	Lasiodora	benedeni	-22.956455	-45.836460		Monteiro Lobato	São Paulo	Brazil	28.II.2001	A.C. França		Ref 87225				1	1	1	1
IBSP	IBSP108873	M	Lasiodora	franciscana	-15.549180	-47.314594		Formosa	Goiás	Brazil	22.II.2001	C.Mello		s/amostra				1	1	1	1
IBSP	IBSP108967	F	Lasiodora	subcanens	-19.831123	-40.269181		Aracruz	Espirito Santo	Brazil	07.X.1986	Aracruz Florestal S/A		Ref53010				1	1
IBSP	IBSP109546	M	Lasiodora	subcanens	-20.316946	-40.300869	Ilha das Cobras	Vitória	Espírito Santo	Brazil	27.I.2002	R.A.K. Ribeiro & C.A. Falcetti		s/amostra				1	1	1	1
IBSP	IBSP109687	M	Lasiodora	sertaneja	-13.871020	-40.070059	Jequiezinho	Jequié	Bahia	Brazil	27.II.2002	M.B. de Carvalho		s/amostra				1	1	1	1
IBSP	IBSP109799	F	Lasiodora	camurujipe	-12.941747	-38.399975	Alphaville	Salvador	Bahia	Brazil	11-29.XI.2001	G.G.Montingelli		s/amostra				1	1
IBSP	IBSP109800	F	Lasiodora	camurujipe	-12.941747	-38.399975	Alphaville	Salvador	Bahia	Brazil	11-29.XI.2001	G.G.Montingelli		s/amostra				1	1
IBSP	IBSP109886	M	Lasiodora	klugi	-18.740548	-39.845670		Entre Linhas e São Mateus	Espirito Santo	Brazil	VII.1997	A.D.Brescovit et al		s/amostra				1	1	1	1
IBSP	IBSP110098	F	Lasiodora	sertaneja	-8.850341	-38.767658	Usina Hidroelétrica Rio São Francisco - ITAP-S	Rodelas	Bahia	Brazil	30.IX.1988	s/coletor		s/amostra				0	1
IBSP	IBSP110294	M	Lasiodora	parahybana	-8.208474	-35.572604	Zona do Agreste	Gravatá	Pernambuco	Brazil	s/data	D.F.L. Silva		s/amostra				1	1	1	1
IBSP	IBSP110668	F	Lasiodora	parahybana	-8.059280	-34.915681		Recife	Pernambuco	Brazil	s/data	D.F.L. Silva		s/amostra				1	1
IBSP	IBSP111007	F	Lasiodora	subcanens	-20.078172	-41.126375		Afonso Claudio	Espirito Santo	Brazil	12.XI.1988	s/coletor		Lote K				1	1
IBSP	IBSP111189	M	Lasiocyano	sazimai	-19.522943	-43.74757	PARNA Serra do Cipó - Alto Bandeirinhas	Jaboticatubas	Minas Gerais	Brazil	22.XII.2000	E.S.S. alvares		s/amostra				1	1	1	1
IBSP	IBSP111244	F	Lasiodora	sertaneja	-12.247666	-41.617383		Iraquara	Bahia	Brazil	III.2005	A.L. Camargo		Ref 94634				1	1
IBSP	IBSP111341	M	Lasiodora	parahybana	-9.616114	-35.721514	Bairro Barro Duro	Maceió	Alagoas	Brazil	26.V.2000	N. Ló		s/amostra				1	1	1	1
IBSP	IBSP111348	M	Lasiodora	parahybana	-6.092008	-35.208274	Buzios (Bugios)	Nisia Floresta	Rio Grande Do Norte	Brazil	28.III.2002	Joacyr		Biota 45				1	1	1	1
IBSP	IBSP111613	M	Lasiodora	klugi	-17.772563	-39.271688	Ilha de Caçumba	Caravelas	Bahia	Brazil	1992	R. Bertani		Ref67365				1	1	1	1
IBSP	IBSP344628	F	Lasiodora	subcanens	-19.822163	-40.273128		Aracruz	Espírito Santo	Brazil	07.X.1985	Aracruz Florestal S/A		Ref 53010				1	1
IBSP	IBSP344629	M	Lasiodora	subcanens	-21.771969	-41.332956	Campos	Campos dos Goytacazes	Rio de Janeiro	Brazil	s/data	s/coletor		Ref 82256				1	1	1	1
IBSP	IBSP344633	F	Lasiodora	parahybana	-7.101281	-38.158330			Paraíba	Brazil	s/data	s/coletor		Ref29527				0	0
IBSP	IBSP344636	M	Lasiodora	parahybana	-7.101281	-38.158330			Paraíba	Brazil	27.II.1981	s/coletor		Ref29527				1	1	1	1

## Sheet: abbreviations
Cl/Cw	Carapace length/Carapace width
Sl/Sw	Sternum length/Sternum width (interlandmark 2-8 distance)
Sl/Sw2	Sternum length/Sternum width (interlandmark 3-7 distance)
Embl/Embw	Embolus length/Embolus width
Embl/Tegl	Embolus length/Tegulum length
FePl/FePw	Femur Palp length/Femur Palp width
PaPl/PaPw	Patella Palp length/Patella Palp width
TiPl/TiPw	Tibia Palp length/Tibia Palp width
TaPl/TaPw	Tarsus Palp length/Tarsus Palp width
ToPl/Cw	Total Palp length/Carapace width
FeIl/FeIw	Femur Leg I length/Femur Leg I width
PaIl/PaIw	Patella Leg I length/Patella Leg I width
TiIl/TiIw	Tibia Leg I length/Tibia Leg I width
MeIl/MeIw	Metatarsus Leg I length/Metatarsus Leg I width
TaIl/TaIw	Tarsus Leg I length/Tarsus Leg I width
ToIl/Cw	Total Leg I length/Carapace width
FeIIl/FeIIw	Femur Leg II length/Femur Leg II width
PaIIl/PaIIw	Patella Leg II length/Patella Leg II width
TiIIl/TiIIw	Tibia Leg II length/Tibia Leg II width
MeIIl/MeIIw	Metatarsus Leg II length/Metatarsus Leg II width
TaIIl/TaIIw	Tarsus Leg II length/Tarsus Leg II width
ToIIl/Cw	Total Leg II length/Carapace width
FeIIIl/FeIIIw	Femur Leg III length/Femur Leg III width
PaIIIl/PaIIIw	Patella Leg III length/Patella Leg III width
TiIIIl/TiIIIw	Tibia Leg III length/Tibia Leg III width
MeIIIl/MeIIIw	Metatarsus Leg III length/Metatarsus Leg III width
TaIIIl/TaIIIw	Tarsus Leg III length/Tarsus Leg III width
ToIIIl/Cw	Total Leg III length/Carapace width
FeIVl/FeIVw	Femur Leg IV length/Femur Leg IV width
PaIVl/PaIVw	Patella Leg IV length/Patella Leg IV width
TiIVl/TiIVw	Tibia Leg IVength/Tibia Leg IV width
MeIVl/MeIVw	Metatarsus Leg IV length/Metatarsus Leg IV width
TaIVl/TaIVw	Tarsus Leg IV length/Tarsus Leg IV width
ToIVl/Cw	Total Leg IV length/Carapace width

## Sheet: female-measurements
ID	SPP.	Cc/Cl	Ec/El	Ec/El2	FePc/FePl	PaPc/PaPl	TiPc/TiPl	TaPc/TaPl	ToPc/Cl	FeIc/FeIl	PaIc/PaIl	TiIc/TiIl	MeIc/MeIl	TaIc/TaIl	ToIc/Cl	FeIIc/FeIIl	PaIIc/PaIIl	TiIIc/TiIIl	MeIIc/MeIIl	TaIIc/TaIIl	ToIIc/Cl	FeIIIc/FeIIIl	PaIIIc/PaIIIl	TiIIIc/TiIIIl	MeIIIc/MeIIIl	TaIIIc/TaIIIl	ToIIIc/Cl	FeIVc/FeIVl	PaIVc/PaIVl	TiIVc/TiIVl	MeIVc/MeIVl	TaIVc/TaIVl	ToIVc/Cl
CAD03	Lasiocyano sazimai	1.15731	1.3362	1.33556	3.4246	2.10506	3.01778	2.74093	1.81012	4.24275	2.51361	3.87649	4.14433	2.83598	2.92654	3.75839	2.21262	3.58678	4.44828	2.92655	2.73458	3	2.17172	3.15385	4.47236	2.95376	2.62717	3.9899	2.2967	4.27311	7.8961	3.43976	3.19889
CAD087	Lasiocyano sazimai	1.13664	1.27523	1.29697	3.44027	1.99669	2.78929	2.92952	1.70496	3.6269	2.40274	3.34104	4.00816	2.64091	2.80257	3.39898	2.23181	3.11963	4.10965	2.6129	2.60904	2.78014	1.8369	2.94872	4.33478	2.46396	2.41327	3.5614	2.00549	3.75828	6.77512	2.78537	2.94088
CAD93	Lasiocyano sazimai	1.15327	1.40332	1.4062	3.6092	2.228	3.02439	3.30726	1.78078	4.10443	2.72355	3.61818	4.34848	3.16	2.82915	3.35484	2.39933	3.28519	4.48387	4.296	2.58606	3.09763	2.00651	3.12016	4.71875	3.32335	2.46796	4.38078	2.28716	3.96525	7.26901	3.78289	2.98555
CAD98	Lasiocyano sazimai	1.21488	1.35843	1.3552	3.56561	2.15385	2.91748	3.13966	1.82156	4.5679	2.744	4.04825	4.39665	3.61635	3.09871	4.0996	2.50435	4.02427	4.36905	3.43919	2.79195	3.47426	2.2265	3.28636	5.12422	2.87574	2.65756	4.43775	2.44712	5.23077	8.47887	3.48026	3.26424
CAD1109	Lasiodora franciscana	1.18658	1.30464	1.34766	4.1573	2.10263	2.9673	3.68056	1.86914	4.49339	2.30864	4.01276	4.76596	3.47508	3.0076	3.88983	2.23593	3.85095	4.57746	3.10791	2.72436	3.26305	2.13436	2.86029	5.15658	3.09286	2.5648	4.73113	2.3964	3.88917	7.74704	3.18051	3.1469
CAD1112	Lasiodora parahybana	1.14768	1.38755	1.43885	4.55703	2.35484	3.20205	3.16149	1.72461	5.00205	2.71723	4.52048	4.99102	3.20833	2.92874	4.07407	2.42549	3.84855	4.74118	2.90596	2.69122	3.53036	2.2886	3.30243	5.0176	2.68091	2.53701	4.29893	2.3628	4.098	8.10473	3.05994	3.06644
CAD1261	Lasiocyano sazimai	1.17168	1.27967	1.30466	4.03817	2.16944	2.86926	3.24664	1.80992	4.31737	2.48011	3.56646	4.25217	3.01818	2.83389	3.67042	2.20776	3.23279	4.05286	2.8	2.58417	3.55193	1.93948	3.19784	5.035	2.81081	2.44705	4.44062	2.25664	4.16605	6.87129	3.06393	2.99554
CAD1271	Lasiocyano sazimai	1.15542	1.33231	1.33529	3.67704	1.94406	2.89113	3.01442	1.71386	4.46237	2.35185	3.43643	4.02336	2.9375	2.69819	3.8804	2.29781	3.25806	4.2487	2.69036	2.50602	2.94648	1.81846	2.98897	4.59067	2.88947	2.34036	3.6369	2.08642	3.88168	6.51087	3.06557	2.81566
CAD1273	Lasiocyano sazimai	1.15745	1.39081	1.36789	3.65891	2.0625	2.9053	2.86667	1.747	4.02719	2.5045	3.58923	4.16667	2.53333	2.81851	3.60961	2.27083	3.48014	4.25837	2.6385	2.63281	2.97003	2.081	2.98951	4.24783	2.57073	2.47416	3.68824	2.15408	3.71025	6.72308	2.78	2.9351
CAD1526	Lasiodora klugi	1.16136	1.48207	1.53647	3.48095	2.29815	3.18018	3.53741	1.95933	4.84466	2.51899	3.96401	4.82313	2.68404	3.08311	3.9256	2.43348	3.28934	5.13793	2.52817	2.77763	3.30909	2.11061	3.0491	5.55469	2.77113	2.63572	4.35973	2.18393	3.953	7.18216	3.0038	3.18126
CAD1528	Lasiodora parahybana	1.12283	1.42591	1.44743	3.23414	2.22633	2.82723	3.05714	1.6203	3.9794	2.42857	3.85812	4.96273	3.02174	2.76626	3.50455	2.37143	3.45823	4.83388	2.96104	2.53396	2.85644	2.01916	2.84222	5.17105	2.65924	2.33779	4.097	2.11905	4.54574	6.84232	3.13919	2.38837
CAD1530	Lasiodora benedeni	1.15547	1.41511	1.39141	3.53927	1.90376	3.10334	3.10927	1.67806	4.12955	2.28571	3.59211	4.77778	2.84644	2.60277	3.46138	2.12716	3.31638	5.156	2.82955	2.38299	3.71558	2.12752	2.58505	5.20225	2.67384	2.33415	4.05669	2.24091	3.52044	6.82353	3.04651	2.68335
CAD1542	Lasiodora benedeni	1.15958	1.36679	1.40197	4.37795	2.28406	3.22843	3.08896	1.71986	4.474	2.63707	4.26959	5.51887	2.93204	2.82822	3.88719	2.35824	3.81368	5.54515	2.65902	2.56098	3.30018	2.25536	3.274	6.21583	2.80537	2.43101	4.73278	2.47984	4.62331	9.07308	3.67176	2.97003
CAD1829	Lasiocyano sazimai	1.25042	1.3852	1.18366	4.01832	2.2691	2.98188	3.20207	1.82493	4.59425	2.57925	3.77814	5.18227	3.48677	2.95694	3.8863	2.54955	4.04015	5.25773	3.58757	2.80113	3.20313	2.35366	3.47059	6.18421	3.54491	2.67025	4.57658	2.3792	4.92369	8.74054	3.94767	3.29972
CAD1889	Lasiocyano sazimai	1.11303	1.38586	1.38508	3.40141	2.20446	2.78277	2.56303	1.7323	4.25538	2.35933	3.50784	4.89268	2.96889	2.98632	3.469	2.05764	3.29276	4.58738	2.79717	2.70077	2.96354	2.01846	3.03704	5.30693	2.69643	2.60083	3.62088	2.12	4.01792	7.14493	3.31606	3.12136
CAD1890	Lasiocyano sazimai	1.22679	1.38453	1.36116	3.43961	2.26866	3.09827	3	1.91786	4.30317	2.76818	4.02062	4.5	3.18121	3.09107	3.80579	2.85638	3.88827	4.68421	3.16783	2.88393	3.73333	2.30882	3.31667	4.74825	2.9313	2.65268	4.59809	2.76796	4.92771	7.38406	4.08411	3.33571
CAD1892	Lasiocyano sazimai	1.17266	1.35323	1.33813	4.31863	2.3	2.68966	3.36571	1.71309	4.1512	2.67376	3.77239	4.30612	3.26286	2.81643	3.78049	2.22186	3.43701	4.36559	3.16168	2.56033	3.32781	2.25704	2.95635	5.12281	3.3375	2.43967	4.09474	2.01987	3.69912	7.32738	3.31737	2.82285
UFMG17202A	Lasiocyano sazimai	1.21205	1.26574	1.30151	3.77695	2.14626	3.125	3.10917	1.85115	4.0826	2.52035	3.73519	4.48869	2.67391	2.91199	3.74419	2.42547	3.2993	4.45714	2.76279	2.67927	3.5061	2.21069	2.90068	5.23158	2.72811	2.5316	4.2284	2.49306	4.18	7.77401	3.10204	3.02245
UFMG17204	Lasiocyano sazimai	1.17787	1.36474	1.41484	3.7673	2.21937	2.54268	3.03175	1.669	3.79236	2.34483	3.24603	4.02151	2.56923	2.59477	3.31935	2.24471	3.33934	3.93585	2.48485	2.4225	3.08182	1.89242	2.87536	4.98246	2.18382	2.26517	3.95408	2.16422	3.70186	7.11215	2.60232	2.71755
UFMG17209	Lasiocyano sazimai	1.15508	1.32966	1.36761	3.787	2.12381	3.21324	3.12844	1.88053	4.22807	2.48889	3.59502	4.08734	2.6886	2.89776	3.79261	2.20455	3.31987	4.38095	2.83168	2.63584	3.36034	2.05099	2.89869	4.62791	2.80569	2.52786	4.27273	2.1682	4.44094	6.9703	3.19271	3.02585
UFMG17212	Lasiocyano sazimai	1.13674	1.28468	1.29476	3.30925	2.16618	2.89404	3.16387	1.69234	4.02222	2.48995	3.43014	4.6449	3.77833	2.78142	3.52899	2.23224	3.44242	4.31667	2.86878	2.44776	2.98444	2.16578	3.07121	4.75309	2.88106	2.38517	3.95025	2.22715	4.13953	7.53365	3.34081	2.86471
UFMG20076	Lasiocyano sazimai	1.19328	1.31442	1.34359	4.30876	2.375	2.82684	3.1269	1.782	5.04706	2.6993	3.69853	4.32212	3.00513	2.8834	3.99327	2.52143	3.67886	4.7377	2.81538	2.66984	4.1	2.17726	3.22984	4.79293	2.90761	2.5621	4.54348	2.35	4.94444	6.95745	3.30556	3.09442
IBSP104057	Lasiodora subcanens	1.08484	1.28632	1.29358	4.05932	2.1038	2.98592	3.09404	1.73502	4.4308	2.35992	3.88509	4.12195	2.8835	2.80298	3.70455	2.1551	3.54987	4.03526	2.76873	2.55167	3.06767	1.97391	2.90632	5.08273	2.71474	2.42903	4.54338	2.24161	3.88998	7.32707	2.9637	2.98754
IBSP104170A	Lasiodora benedeni	1.14374	1.41945	1.47203	3.80211	2.05556	2.89373	2.76133	1.75277	4.2743	2.42767	3.625	4.13804	2.73482	2.81314	3.93261	2.21353	3.205	4.08387	2.63844	2.55195	3.17115	2.06584	2.75904	4.71717	2.25937	2.43203	4.33983	2.20985	3.97423	7.70543	3.01017	3.0616
IBSP104365E	Lasiodora benedeni	1.19188	1.30984	1.36901	3.85015	2.09315	2.96308	3.1194	1.84727	4.27033	2.38928	3.99717	4.67925	3.12963	3.04785	4.0401	2.28224	3.60117	4.22008	2.96269	2.73804	3.38106	1.96394	2.9458	5	2.65414	2.57081	4.40695	2.2114	3.90358	7.02756	3.38132	3.27598
IBSP104464	Lasiodora sertaneja	1.08016	1.38153	1.43134	3.58851	2.07816	3.18462	3.16667	1.67937	4.11397	2.52124	3.84615	4.81908	2.62952	2.71892	3.52696	2.18336	3.24612	4.84775	2.68182	2.4699	3.09508	1.98282	3.02703	5.01672	2.4139	2.31742	4.17045	2.17822	3.97842	7.77778	3.17857	2.83256
IBSP104579	Lasiodora klugi	1.20626	1.29224	1.31402	3.89338	2.07742	3.09811	2.8875	1.9013	4.19722	2.42149	3.79245	4.10656	3.05769	3.09338	3.77247	2.2521	3.61379	4.28111	2.85646	2.79019	3.12437	2.03064	3.1134	4.81166	3.07216	2.68026	4.35429	2.13803	4.38909	7.70769	3.48663	3.33629
IBSP104621	Lasiodora klugi	1.14489	1.31013	1.36016	3.96122	2.22775	3.40774	3.84701	1.92195	4.70766	2.60177	4.12437	4.7907	3.28261	3.0953	4.01751	2.40498	4.10086	4.99627	2.95088	2.80379	3.49367	2.11617	3.31053	5.46269	3.49799	2.66408	4.62028	2.30751	4.49722	7.91373	3.564	3.20828
IBSP104769	Lasiodora klugi	1.14292	1.30243	1.35895	3.81892	2.14729	3.23009	3.17333	1.82518	4.74817	2.53452	4.03618	4.55814	3.00692	2.92769	3.70737	2.02347	3.89602	4.38321	2.70182	2.41982	3.30913	2.16667	3.27072	5.19708	3.02857	2.54105	4.5612	2.29861	4.44413	8.22176	3.49071	3.15738
IBSP104851	Lasiodora parahybana	1.1832	1.21087	1.26395	3.7774	2.09355	3.03636	3.13223	1.81301	4.61628	2.40885	3.875	4.16988	2.94488	3.04173	4.05352	2.28533	3.67559	4.33613	2.91915	2.7626	3.10238	1.9335	3.25163	4.8481	2.9148	2.63035	4.3224	2.12234	4.36577	7.76961	3.36986	3.2542
IBSP104865D	Lasiodora franciscana	1.20839	1.36168	1.41501	3.80409	2.03125	2.80342	2.94366	1.75959	4.15566	2.26338	3.37871	4.66071	3.04869	2.84303	3.38266	2.098	2.9038	4.59533	2.68679	2.51782	2.99175	1.96903	2.65816	4.81679	2.4735	2.41092	4.17661	2.14188	3.50396	7.11934	3.06564	2.94903
IBSP104931A(F)	Lasiodora sertaneja	1.13511	1.3126	1.35585	3.37302	2.05808	3.11905	3.1844	1.63269	4.12338	2.2495	3.71106	4.71181	2.78667	2.70752	3.54545	2.107	3.531	4.61871	2.91864	2.50607	2.90018	1.99794	2.85819	5.14338	2.5125	2.40332	4.05907	2.20215	3.86807	7.52549	3.16604	2.90129
IBSP104931D	Lasiodora sertaneja	1.30113	1.56834	1.6902	3.7196	1.99352	2.96206	2.99394	1.63567	4.10156	2.25926	3.48786	5.15457	2.53968	2.68616	3.42328	2.08103	3.21709	4.93046	2.42675	2.46713	3.48665	1.88845	2.93612	4.87018	2.29938	2.17617	3.91026	2.06216	3.45814	7.12411	2.56119	2.7668
IBSP104931E	Lasiodora sertaneja	1.11222	1.40388	1.44836	3.89071	2.02638	2.89362	3.23762	1.72622	4.29103	2.36204	3.86064	5.02318	2.96238	2.86868	3.70552	2.13503	3.45729	4.84099	2.77244	2.59212	3.05119	1.91383	2.9976	4.99329	2.68051	2.46757	3.91182	2.10934	3.86064	6.79791	3.09524	2.96578
IBSP104931H	Lasiodora sertaneja	1.24228	1.46071	1.58836	3.46049	2.07949	2.80403	3.0346	1.73477	4.0473	2.17745	3.58228	4.32292	3.01678	2.82392	3.39832	2.22174	3.28649	4.37786	2.41806	2.52824	2.881	1.86334	2.63902	4.65217	2.21021	2.41041	3.56287	2.09615	3.47118	6.61029	2.52922	2.96911
IBSP106354	Lasiodora franciscana	1.25051	1.51172	1.53224	3.39316	2.03039	3.01307	3.03462	1.85561	4.67797	2.51759	3.65903	4.71429	2.57422	2.93316	4.14324	2.38684	3.42598	4.35833	2.31439	2.66888	3.44169	2.08974	2.94051	5.13453	2.38996	2.55306	4.69688	2.43236	4.05414	7.79803	2.86694	3.13367
IBSP106368	Lasiodora klugi	1.20083	1.25874	1.29015	4	2.23923	3.19251	3.15663	1.79841	4.57045	2.48936	4.24515	5.30124	3.28333	2.93255	4.08768	2.26154	3.52969	5.5189	2.98387	2.70974	3.89706	2.03244	3.15222	5.76768	2.68153	2.58469	5.07191	2.23274	4.13682	8.88803	3.15082	3.15081
IBSP106451	Lasiodora subcanens	1.22055	1.33658	1.34202	4.01852	2.13991	3.52113	2.83554	1.88577	4.62227	2.46476	4.25432	4.89021	2.85714	3.07589	4.0062	2.33066	3.9895	5.15132	2.8048	2.81502	3.40267	2.13	3.12354	5.67596	2.54969	2.62372	4.77273	2.41379	4.44619	8.59701	3.26316	3.26957
IBSP107963	Lasiodora franciscana	1.2286	1.42104	1.39332	3.88663	2.15949	2.82521	2.81879	1.80009	4.36493	2.3411	3.46	4.40468	2.43197	2.85208	3.74312	2.24775	3.16531	4.13514	2.4589	2.57284	3.5024	2.03118	2.79224	4.86792	2.14426	2.38503	4.14252	2.22248	3.74561	7.35319	2.56884	2.89556
IBSP108539	Lasiodora franciscana	1.15411	1.3853	1.37419	3.9505	2.0056	2.85535	2.87912	1.77597	4.41406	2.50374	3.78824	4.25275	2.5438	2.87789	3.83127	2.27665	3.6343	4.58009	2.10638	2.56819	3.18182	2.05627	2.86571	5.05172	2.58233	2.45544	4.50532	2.30871	4.26861	7.67742	2.88115	3.08075
IBSP108544	Lasiodora sertaneja	1.30412	1.64458	1.66539	3.62366	1.88814	2.89577	2.67816	1.6769	4.10753	2.02139	3.32102	4.86709	2.5528	2.76333	3.57773	1.85467	2.95012	4.90311	2.23167	2.50202	2.88288	1.79501	2.38826	5.33451	2.21023	2.4063	3.79487	1.96082	3.19626	7.04965	2.62899	2.92326
IBSP108967	Lasiodora subcanens	1.11445	1.33564	1.34182	4	2.05932	2.94763	3.02874	1.60432	4.08108	2.46377	3.59026	4.81024	2.9174	2.64348	3.65981	2.32096	3.20374	5.00997	2.6204	2.42505	3.18182	2.04293	2.84468	5.52881	2.35537	2.27887	3.69821	2.1426	3.7836	7.66786	2.76524	2.69176
IBSP109799	Lasiodora camurujipe	1.24797	1.30696	1.31146	4.06977	2.41364	3.72222	3.66102	2.05978	5.52479	2.98828	5.10268	5.34104	3.56111	3.54982	4.69048	2.4375	4.45933	5.4472	3.65644	3.13653	3.77193	2.23228	3.81858	6.28659	3.60248	3.03764	5.5679	2.51373	5.68878	11.2687	4.28767	3.87085
IBSP109800	Lasiodora camurujipe	1.1601	1.20912	1.22331	4.0823	2.33456	3.41152	3.33636	1.96429	4.75478	2.59938	4.67658	4.87264	3.05046	3.25493	4.04819	2.40063	4.3102	4.53365	3.23469	2.91749	3.4898	2.11562	3.75	5.14352	3.18905	2.82389	5.30576	2.13084	5.06349	8.59239	3.91803	3.53017
IBSP110668	Lasiodora parahybana	1.08913	1.23119	1.2521	3.64658	2.03763	3.3354	3.30743	1.75806	4.53241	2.30942	4.32626	4.64483	3.05575	2.9045	4.20863	2.09888	3.85675	4.55797	2.97527	2.62691	3.24641	2.04839	3.27394	5.17343	2.71429	2.4966	4.63095	2.26714	4.28912	7.6938	3.47222	3.13285
IBSP111007	Lasiodora subcanens	1.11631	1.44361	1.51011	3.91398	2.12727	3.28134	2.88856	1.70344	4.43202	2.67782	4.16216	4.67781	2.92988	2.80292	3.98504	2.30078	3.55392	4.62258	2.59748	2.52506	3.52675	2.16872	3.16302	5.00331	2.41935	2.39491	4.55708	2.24532	4.12846	7.44444	2.61631	2.83882
IBSP111244	Lasiodora sertaneja	1.19738	1.39288	1.4321	3.92453	2.09581	3.1871	3.57977	2.01885	4.96875	2.60152	4.14327	4.83984	3.10943	3.28953	4.01832	2.2961	3.83784	4.78008	3.21457	2.95445	3.35797	2.0125	3.38095	5.34034	2.80075	2.83298	4.81967	2.11491	4.25145	7.46559	3.53942	3.55864
IBSP344628	Lasiodora subcanens	1.09163	1.4475	1.49601	3.52899	2.20183	3.1134	2.75931	1.65657	4.69248	2.53876	4.07621	5.28896	2.9746	2.80014	4.0566	2.21318	3.64593	4.80583	2.59133	2.49747	3.23191	2.07843	3.07269	5.24092	2.13293	2.34163	4.43763	2.33895	4.16462	8.14122	2.65138	2.85173

## Sheet: male-measurements
ID	SPP.	Cc/Cl	Ec/El	Ec/El2	Embl/Embw(0)	Embl/Tegl(1)	FePc/FePl	PaPc/PaPl	TiPc/TiPl	TaPc/TaPl	ToPc/Cl	FeIc/FeIl	PaIc/PaIl	TiIc/TiIl	MeIc/MeIl	TaIc/TaIl	ToIc/Cl	FeIIc/FeIIl	PaIIc/PaIIl	TiIIc/TiIIl	MeIIc/MeIIl	TaIIc/TaIIl	ToIIc/Cl	FeIIIc/FeIIIl	PaIIIc/PaIIIl	TiIIIc/TiIIIl	MeIIIc/MeIIIl	TaIIIc/TaIIIl	ToIIIc/Cl	FeIVc/FeIVl	PaIVc/PaIVl	TiIVc/TiIVl	MeIVc/MeIVl	TaIVc/TaIVl	ToIVc/Cl
CAD4	Lasiocyano sazimai	1.14251	1.41941	1.44285	2.62678	0.935838	4.17857	2.29249	2.72121	1.43145	1.74275	4.96407	2.8481	4.19741	8.19255	4.73125	3.58152	4.95192	2.62706	5.13821	8.0184	4.66013	3.39674	3.58915	2.20253	4.40152	7.90698	3.98256	3.19565	4.79641	2.36624	5.84898	10.9939	5	3.83575
CAD84	Lasiocyano sazimai	1.18534	1.4106	1.43081	3.13419	0.981491	4.40465	2.19124	2.49842	1.3133	1.76171	4.72115	2.69381	3.81759	6.95349	4.65986	3.63408	5.01754	2.47841	4.48627	6.86905	4.74306	3.50102	3.43324	2.28065	3.76557	7.33929	4.29677	3.32247	4.41515	2.47458	5.57333	9.46108	5.09489	3.88255
CAD86	Lasiodora benedeni	1.09609	1.32048	1.38416	3.19971	0.992315	3.74516	2.29455	3.05145	1.9163	1.7743	4.79784	2.53803	4.20178	7.78142	4.8125	3.55754	4.75581	2.38889	4.55517	6.81579	4.81034	3.32346	3.10989	2.35362	3.94539	6.75	3.78788	3.0933	5.23099	2.28824	4.67296	9.97462	4.65517	3.81453
CAD466	Lasiocyano sazimai	1.13261	1.43402	1.46145	3.0383	1.0303	4.04231	2.1	2.67273	1.60417	1.76432	4.60452	2.47778	3.74328	8.13497	4.99371	3.55395	4.52047	2.33333	4.23958	7.61677	4.31481	3.33695	3.27316	1.99412	3.8231	7.42857	3.80347	3.08921	4.61891	2.24	5.14232	9.90217	4.39873	3.75527
CAD478	Lasiocyano sazimai	1.16159	1.47984	1.53524	2.91143	0.994146	4.41975	2.22545	2.25	1.33333	1.8	5.33333	2.87171	4.8587	7.50296	5.48413	3.55915	4.70606	2.26549	4.66412	7.5509	4.94483	3.36646	3.26366	2.17507	4.17736	7.01587	4.73333	3.20122	4.41274	2.06845	5.16858	10.6606	6.14961	3.76646
CAD1108	Lasiodora franciscana	1.13898	1.42006	1.49599	3.37958	0.944404	3.90705	2.14696	2.90736	1.39362	1.81922	5.01467	2.55851	4.49275	8.05181	4.83756	3.83822	4.77604	2.47765	4.86242	7.33498	4.76757	3.55103	3.3279	2.48295	4.08143	7.91667	4.59893	3.38545	5.13492	2.27624	5.68166	10.8377	5.02247	4.00163
CAD1113	Lasiodora franciscana	1.05468	1.28209	1.37474	3.02012	0.909	3.1866	2.25434	2.6327	1.33758	1.68814	4.57359	2.51327	3.70806	7.38596	4.26147	3.5051	4.26522	2.30238	4.49412	7.18433	3.97696	3.18767	2.94388	2.13721	3.99438	7.68636	4.01005	3.04032	4.4186	2.12121	4.84741	11.701	4.77005	3.73401
CAD1117	Lasiodora benedeni	1.1325	1.30875	1.43469	2.9926	0.900223	3.55821	1.9056	3.04985	1.06593	1.6531	4.83905	2.43367	4.42604	7.4467	3.985	3.41575	4.36154	2.40212	4.41414	6.91327	3.88325	3.15076	3.01775	2.29759	3.4073	6.60633	3.48731	2.99791	5.06383	2.25205	4.94175	9.6555	3.99479	3.67136
CAD1120	Lasiodora benedeni	1.09177	1.36128	1.44436	3.26232	0.879984	4.699	2.69737	3.18182	1.17308	1.73888	5.24528	2.66334	4.74521	9.02538	5.71429	3.72848	5.21266	2.66019	5.45151	8.5468	5.43548	3.56244	3.5	2.18854	4.51765	8.50226	5.32804	3.39972	5.58122	2.47264	6.32039	12.7767	5.05128	4.14522
CAD1267	Lasiocyano sazimai	1.16983	1.32109	1.38255	2.71571	0.889981	4.80628	2.18143	2.84387	1.57477	1.84913	5.73152	2.57679	4.26616	7.95973	4.96552	3.8309	4.6229	2.56364	5.30288	7.09272	5.34711	3.5707	3.45378	2.05797	4.53097	6.12105	4.37179	3.40379	5.26882	2.1637	6.03349	11.4565	5.94958	4.10204
CAD1524	Lasiodora klugi	1.07916	1.43638	1.52503	3.28009	1.01851	4.62426	2.16883	3.13921	1.14516	1.71329	5.47323	2.67017	4.72936	10.1415	5.90291	3.79614	5.12959	2.48832	5.74783	9.22523	5.38308	3.55209	3.6796	2.09731	4.79521	8.12406	4.76786	3.37449	5.27959	2.24576	6.50145	13.1806	6.16923	4.13659
CAD1527	Lasiodora parahybana	1.05235	1.32503	0.694334	3.03476	1.14727	3.39066	2.23077	2.811	1.40171	1.685	5.21853	2.54861	4.29087	8.38249	5.13942	3.50682	4.55507	2.51781	4.88201	7.90323	4.52381	3.27673	3.34622	2.24292	4.0625	6.75581	4.52451	3.0198	4.97674	2.42043	4.90385	10.2489	5.53125	3.71095
UFMG1769	Lasiocyano sazimai	1.12508	1.34619	1.39482	2.90949	0.975049	3.86722	2.32946	2.82699	1.8125	1.74854	5.14931	2.75258	3.91781	8.5473	5	3.52106	4.84488	2.48148	4.75424	8.08904	4.49315	3.34673	3.47714	2.14007	3.94141	7.2807	4.49324	3.10629	3.74174	2.41404	4.80695	10.2346	5.58333	3.61244
UFMG6249	Lasiocyano sazimai	1.13209	1.36397	1.39793	3.05455	1.05384	5.04324	2.42254	3.19305	1.24107	1.83345	5.44061	2.66914	4.15649	8.18881	4.98649	3.68701	4.87407	2.67063	4.84332	7.35374	4.69178	3.45011	4.19355	1.83274	4.77295	7.90972	4.60714	3.19957	6.30942	2.70902	6.44503	10.3506	5.80159	4.03733
UFMG10082	Lasiocyano sazimai	1.22462	1.2172	1.26615	3.13616	1.01298	4.55034	2.1875	2.90625	1.70073	2.00216	5.93529	2.49515	4.29167	6.5625	4.82653	3.83909	4.80928	2.50273	4.70667	6.46789	4.37143	3.5216	3.15079	2.2551	3.64497	6.11905	4.87234	3.32721	5.31053	2.25641	6.0411	11.1373	6.20988	4.28726
UFMG17208	Lasiocyano sazimai	1.10477	1.28403	1.32439	3.40276	1.1838	3.99576	2.0947	2.61458	1.47059	1.69032	5.34164	3.19595	4.12803	8.06757	5.11765	3.66711	5.35472	2.86268	4.31496	7.50331	5.5082	3.40385	3.41734	2.28859	4.0123	6.59677	4.86154	3.17042	5.29137	2.27517	5.04202	9.96933	5.19355	3.72546
UFMG20074	Lasiocyano sazimai	1.11149	1.24309	1.249	3.5504	1.12957	4.33333	2.17368	3.76757	1.90845	1.78645	5.45205	2.48945	4.69082	7.672	5.68317	3.67753	5	2.3178	4.67016	7.95798	5.01852	3.47599	3.79336	2.08085	4.61538	7.96032	4.68468	3.32762	5.55046	2.18834	5.9887	13.4423	6.42391	4.07118
UFMG23464	Lasiocyano sazimai	1.1217	1.3006	1.36764	3.08284	1.17342	4.59	2.17284	2.73665	1.31507	1.74061	5.10247	2.78521	4.16544	8.22222	5.64615	3.7274	5.0146	2.65234	4.67111	7.94631	5.54615	3.48331	3.70093	2.09783	3.90558	8.59864	5.472	3.21627	5.41699	2.35094	5.97549	12.8222	6.14876	3.97775
IBSP101947	Lasiodora benedeni	1.0762	1.33808	1.38639	3.10207	0.849	4.32975	2.19427	2.76471	1.48315	1.7119	5.37569	3.09404	4.91746	8.21762	4.95074	3.69154	5.22157	2.4097	5.23381	7.43415	5.37017	3.46347	3.62826	2.05974	4.71918	7.80193	4.51741	3.32098	4.98477	2.34247	5.97952	11.4667	5.69364	4.06681
IBSP102658C	Lasiodora camurujipe	1.08596	1.35515	1.44857	3.00554	0.954577	4.26901	2.25281	3.35696	1.46575	1.73447	5.7186	2.71106	5.52162	9.3445	5.03167	3.73106	5.07306	2.44196	5.87267	8.94811	4.75234	3.45574	3.69784	2.17002	4.8815	9.12	4.62621	3.28511	5.51357	2.24838	6.34535	12.8407	5.80412	4.09319
IBSP103915A	Lasiodora subcanens	1.13658	1.42181	1.51851	3.53359	1.05526	4.73244	2.25905	3.29839	1.427	1.74396	5.80296	2.78014	5.28962	9.08333	5.33032	3.78041	5.11622	2.4519	5.30088	8.37778	4.39095	3.49495	3.7053	2.10835	4.35792	9.24171	4.32751	3.23057	5.86923	2.34043	6.30124	13.2077	5.47692	4.00088
IBSP104127A(17842)	Lasiodora sertaneja	1.11152	1.41408	1.5468	2.79724	0.8432	4.48065	2.14956	3.01282	1.42515	1.71734	5.10162	2.45023	4.81096	8.88442	5.06829	3.57533	3.1446	1.92873	4.149	7.64407	3.88618	3.13109	3.16	1.91304	4.19075	8.17195	4.18834	3.13473	4.72034	2.20642	5.26163	11.7685	5.14356	3.90578
IBSP104127B	Lasiodora sertaneja	1.12416	1.3737	1.52907	2.92138	0.936386	3.95733	2.03535	3.14014	1.45358	1.73913	4.6499	2.34646	4.34703	8.5708	4.68085	3.5301	4.2885	2.14567	4.1816	7.85837	4.1405	3.28177	3.07573	1.82528	3.79462	7.75494	3.60153	3.10452	4.61434	2.04826	4.90152	10.469	3.97348	3.81814
IBSP104383	Lasiodora sertaneja	1.12407	1.42016	1.55067	3.2679	0.984319	4.64013	2.05094	3.35325	1.44186	1.75142	4.91966	2.40167	4.8564	8.61574	5.43192	3.64919	4.72768	2.3319	5.02616	7.89381	4.49778	3.37484	3.27116	2.05111	4.21271	8.02991	4.28571	3.16339	5.06652	2.15217	5.03743	11.9091	5.13514	3.89646
IBSP106361	Lasiodora klugi	1.10136	1.541	1.64012	3.67248	0.925262	3.94886	2.13462	3.22365	1.63514	1.83247	5.27335	2.71729	4.96632	9.55882	5.28505	3.97748	4.84564	2.57729	5.71963	8.83412	5.37186	3.75504	3.50177	2.20561	4.70391	7.67164	4.9561	3.60488	5.12332	2.28211	6	12.8341	5.83158	4.34303
IBSP106367	Lasiodora camurujipe	1.08514	1.42023	1.486	3.06467	0.918851	4.37582	2.25309	3.13247	1.4488	1.7667	5.2209	2.82	5.4497	9.2335	5.0622	3.7841	4.67123	2.54798	5.49677	8.71212	4.06383	3.49906	3.48598	2.31421	4.56364	8.36652	4.31222	3.34008	5.35122	2.33333	5.78116	12.6382	4.95694	4.04139
IBSP106380	Lasiodora subcanens	1.13309	1.43354	1.56443	2.53268	1.05916	3.94477	2.04494	3.04675	1.2168	1.72499	5.16176	2.54649	5.02452	8.2765	5.48205	3.69381	4.70192	2.34096	5.03593	8.19159	5.06091	3.44858	3.50097	2.02759	4.21884	8.38249	4.06161	3.20009	4.86111	2.22326	5.47478	11.5905	5.28125	3.88506
IBSP106389	Lasiodora subcanens	1.09353	1.34943	1.4142	2.86133	1.09823	4.36656	2.17971	3.24079	1.41791	1.78849	6.0112	2.53202	5.59875	8.9898	6.41758	3.78417	5.09268	2.43103	5.65705	9.20619	5.46237	3.66523	3.57198	2.16312	5.01258	9.3399	5.08108	3.45612	5.54591	2.30641	6.4026	13.0258	5.57923	4.18513
IBSP106441	Lasiodora benedeni	1.14024	1.37953	1.43601	3.37257	1.02035	4.20462	2.23179	2.98045	1.5377	1.82313	5.66301	2.50627	4.7566	8.65657	5	3.90005	5.03896	2.44221	5.19667	7.9902	5.11055	3.72475	3.488	2.01214	4.83667	8.72549	4.51471	3.5191	4.88785	2.41013	6.15563	12.5949	5.08122	4.37467
IBSP106442	Lasiodora sertaneja	1.13771	1.41196	1.58495	2.88178	0.856567	4.03	2.07728	2.96711	1.4248	1.6847	4.98012	2.4466	4.4323	8.66946	4.65462	3.39931	4.6494	2.21869	4.58462	8.14523	4.32489	3.18259	3.1435	1.93956	3.86131	8.22581	3.97417	3.00882	4.61922	1.92393	5.29847	11.2353	4.57647	3.62639
IBSP106537	Lasiodora klugi	1.11526	1.37723	1.43239	3.04785	0.916267	4.06383	2.07123	3.04787	1.36842	1.68884	4.94118	2.48359	4.36548	8.30332	5.35417	3.52392	4.33846	2.34713	4.74852	7.37054	5.43094	3.29567	3.08247	1.94298	4.0431	8.63636	4.97884	3.11298	4.45303	2.28605	5.33133	11.99	5.96685	3.80866
IBSP108684	Lasiodora franciscana	1.14167	1.35435	1.45973	2.93381	0.950487	3.94137	2.125	2.84987	1.46106	1.69663	4.79899	2.55024	3.71756	7.35821	4.31795	3.30142	4.2629	2.27358	4.3657	7.07614	4.05128	3.04446	3.05242	1.95443	3.6756	6.34802	3.94086	2.78212	4.80818	2.1575	5.07278	10.3109	4.63043	3.51148
IBSP108869	Lasiodora benedeni	1.1264	1.4151	1.44301	3.26271	0.975095	3.90064	2.2872	2.98813	1.58007	1.77547	5.14436	2.52564	4.12267	7.6872	4.87562	3.78293	4.85117	2.33247	4.97595	8.03109	5.12637	3.57013	3.31263	1.93484	4.40446	7.11814	4.54974	3.39413	4.83619	2.12152	6.11806	11.9482	5.38122	4.19093
IBSP108873	Lasiodora franciscana	1.15302	1.39317	1.42379	3.00443	0.97554	4.87065	2.21545	2.89726	1.6556	1.85839	5.3277	2.5487	4.48936	7.01724	4.73418	3.75638	4.90476	2.4965	4.73529	7.35443	4.69863	3.44362	3.22646	1.92283	4.29098	7.32558	4.4589	3.23758	5.1196	2.12418	5.26016	12.02	4.88889	4.05101
IBSP109546	Lasiodora subcanens	1.12039	1.47854	1.49106	3.06334	0.924293	3.90252	2.15727	2.95187	1.47896	1.71311	5.36719	2.6798	5.03047	9.12255	5.51053	3.82184	4.90415	2.47607	5.12462	8.17371	4.23944	3.49806	3.60663	2.20098	4.84194	9.0796	4.22967	3.32524	5.28684	2.34913	5.8474	13.0642	5.4127	3.98932
IBSP109687	Lasiodora sertaneja	1.06624	1.42012	1.54312	3.0254	0.943876	4.62252	2.18235	3.14555	1.64094	1.74517	5.41289	2.69104	4.72581	9.65464	4.83562	3.72539	5.03133	2.4208	5.55405	8.89848	5.1005	3.4609	3.33094	1.84362	4.21629	7.78689	4.13063	3.25023	5.05345	2.21315	5.52199	10.7314	4.99103	4.06532
IBSP109886	Lasiodora klugi	1.07152	1.42962	1.51055	3.12978	0.889657	4.22404	2.22006	2.77419	1.42407	1.69134	5.23789	2.64254	5.07752	9.21596	5.36715	3.65203	4.78893	2.47111	5.6858	9.0283	5.55155	3.48055	3.50749	2.09698	4.7395	8.99127	5.27807	3.27018	5.07484	2.307	6.21131	13.1168	5.75135	3.94019
IBSP110294	Lasiodora parahybana	1.08703	1.29346	1.33928	3.29059	0.957877	4.34125	2.05897	2.77655	1.4478	1.74408	5.24724	2.58071	5	8.60177	4.72131	3.74149	4.69444	2.32218	5.10084	8.27232	4.76496	3.48815	3.50725	2.14681	4.37127	8.04184	4.11245	3.23309	4.85744	2.30736	5.493	12.3379	5.37624	3.94916
IBSP111189	Lasiocyano sazimai	1.12626	1.34191	1.38287	3.25084	0.957837	4.77202	2.17355	2.94118	1.57269	1.87879	5.44649	2.74632	4.37692	7.25316	5.29861	3.80231	4.99283	2.65517	5.33498	7.82609	5.008	3.51732	4.14094	2.12868	4.72857	8.61594	4.8806	3.35426	5.74803	2.40458	6.62051	12.6077	5.44697	4.14069
IBSP111341	Lasiodora parahybana	1.08174	1.33566	1.38798	3.29872	1.01874	4.90459	2.40483	3.26842	1.50613	1.87237	6.09763	2.70264	5.81269	9.91	5.27014	4.04207	5.35732	2.62283	5.81433	9.59278	4.62212	3.75956	3.85141	2.22604	5.26645	8.26957	4.74408	3.50287	5.98691	2.33017	6.64883	13.9892	5.13876	4.2696
IBSP111348	Lasiodora parahybana	1.11181	1.39431	1.44718	3.01513	0.912936	4.08434	2.15821	2.97423	1.69424	1.79284	4.73597	2.66348	4.83598	8.83575	4.46083	3.88141	4.75223	2.36534	4.9912	8.04608	4.27064	3.63892	3.32624	1.95711	4.54655	7.91556	4.11504	3.3727	5.18648	2.13349	5.49852	10.4498	4.657	4.03969
IBSP111613	Lasiodora klugi	1.10834	1.39945	1.45527	2.9733	1.06429	4.52381	2.06286	3.12394	1.39412	1.74257	5.15181	2.81297	5.03419	8.61353	5.54595	3.75935	4.61806	2.41247	4.91239	8.54726	5.17204	3.50288	3.50579	2.12621	4.80328	8.4977	5.09091	3.33317	5.00943	2.31605	6.28028	12.8549	6.2716	4.01438
IBSP344629	Lasiodora subcanens	1.09211	1.29672	1.38522	2.86552	1.02889	4.15089	2.34277	3.02094	1.2243	1.80068	5.45874	2.6969	5	9.32857	4.75983	4.05117	5.23153	2.47561	5.61538	8.40465	4.98068	3.76657	3.40185	2.16585	4.71856	9.12207	4.1822	3.52388	5.41278	2.43622	6.17143	12.8146	5.14286	4.29288
IBSP344636	Lasiodora parahybana	1.15994	1.31911	1.39617	2.87214	0.868028	4.1189	2.21534	3.22432	1.51543	1.79687	5.5	2.77724	5.18283	8.60369	4.98598	3.86379	5.03218	2.51716	5.37578	8.74129	5.55612	3.62458	3.52157	2.13976	4.54799	8.6338	4.36364	3.2767	5.08491	2.3284	6.08917	13.9556	5.4127	4.056
