# Supplementary material for: Testing the Limits of Morphology: A Comprehensive Morphometric Study of the Sister Lineages Lasiocyano Galleti‐Lima, Hamilton, Borges and Guadanucci, 2023 and Lasiodora C. L. Koch, 1850 (Theraphosidae, Mygalomorphae)
Source: J Morphol. 2026 Apr 12;287(4):e70123. doi: 10.1002/jmor.70123 (PMC13071345; doi:10.1002/jmor.70123)
Supplement: Supplementary file 2 — Supporting File 2:. [file JMOR-287-e70123-s002.xlsx]

## Sheet: females-correlation
	Cw/Cw	Sl/Sw	Sl/Sw2	FePl/FePw	PaPl/PaPw	TiPl/TiPw	TaPl/TaPw	ToPl/Cw	FeIl/FeIw	PaIl/PaIw	TiIl/TiIw	MeIl/MeIw	TaIl/TaIw	ToIl/Cw	FeIIl/FeIIw	PaIIl/PaIIw	TiIIl/TiIIw	MeIIl/MeIIw	TaIIl/TaIIw	ToIIl/Cw	FeIIIl/FeIIIw	PaIIIl/PaIIIw	TiIIIl/TiIIIw	MeIIIl/MeIIIw	TaIIIl/TaIIIw	ToIIIl/Cw	FeIVl/FeIVw	PaIVl/PaIVw	TiIVl/TiIVw	MeIVl/MeIVw	TaIVl/TaIVw	ToIVl/Cw
Cl/Cw		0.39844	0.86634	0.32239	0.56411	0.65543	0.7269	0.0011863	0.361	0.94044	0.53683	0.65535	0.68249	0.0081941	0.27903	0.028032	0.68736	0.65363	0.75504	0.0072724	0.015671	0.46426	0.83275	0.65072	0.55716	0.016066	0.1777	0.35634	0.78688	0.47665	0.66826	0.010294
Sl/Sw	0.12469		1.118e-16	0.034646	0.29671	0.12803	0.010438	0.031714	0.39698	0.78616	0.13195	0.058204	0.013699	0.048576	0.15012	0.81733	0.021367	0.07285	0.0010041	0.061843	0.44202	0.61319	0.022049	0.92851	0.00016834	0.022255	0.066583	0.34088	0.009468	0.065507	0.0007389	0.014274
Sl/Sw2	0.024947	0.88252		0.053163	0.16823	0.32086	0.050602	0.038899	0.3593	0.46724	0.24494	0.097418	0.0093488	0.055913	0.12859	0.26406	0.0106	0.18971	9.5021e-05	0.016158	0.47384	0.13216	0.0066502	0.67339	9.1327e-06	0.0091698	0.098108	0.20246	0.0040498	0.041821	0.00035612	0.013302
FePl/FePw	0.14591	-0.30563	-0.28085		0.016346	0.11387	0.029179	0.04423	0.00055813	0.051506	0.004519	0.30014	0.060344	0.051121	0.0064292	0.08916	0.010439	0.26733	0.16378	0.065409	0.00041258	0.045236	0.030064	0.040197	0.026145	0.058944	0.00023714	0.12975	0.14027	0.025279	0.18291	0.065558
PaPl/PaPw	0.085344	-0.15377	-0.20216	0.34495		0.10247	0.0067953	0.024191	0.0034621	1.1594e-07	0.0015317	0.066278	0.00026026	0.0035761	0.033151	3.4845e-05	0.00084653	0.1549	0.0009154	0.0035743	0.0015862	1.2111e-05	1.2388e-05	0.035553	0.00034971	0.0035478	0.0014879	0.002995	5.5575e-05	0.0049897	0.00093903	0.023359
TiPl/TiPw	-0.066078	-0.22277	-0.14637	0.2312	0.23857		0.010004	0.002701	7.9807e-05	0.0033581	2.6336e-10	0.0040616	0.21563	0.0026731	5.2654e-05	0.099705	1.9411e-05	0.00079952	0.022255	0.012497	0.00068799	0.0035679	5.0533e-05	0.001146	0.039599	0.0030439	8.1952e-07	0.0011853	0.00017583	1.4467e-06	0.0018278	0.0012806
TaPl/TaPw	-0.05174	-0.36635	-0.28381	0.31505	0.38561	0.36831		0.013686	0.010826	0.024337	0.0041753	0.13251	3.3864e-05	0.016554	0.059579	0.097933	0.0064874	0.19213	5.4673e-06	0.047031	0.034989	0.14934	0.0024055	0.026585	7.1696e-06	0.013459	0.0024202	0.29086	0.076073	0.15653	0.00021059	0.041979
ToPl/Cw	0.45412	-0.31051	-0.29912	0.29173	0.32503	0.42357	0.35359		1.3002e-05	0.0068744	0.001404	0.8067	0.024611	6.8718e-19	8.427e-05	0.0012142	0.00027523	0.87401	0.002493	3.2726e-13	0.00077405	0.015339	0.0003437	0.34299	2.0601e-05	3.0102e-16	7.1943e-07	0.0045071	4.0892e-05	0.0092987	3.1023e-05	3.9886e-17
FeIl/FeIw	0.1348	-0.12507	-0.13527	0.47985	0.41378	0.53814	0.36466	0.58429		0.00070624	2.4115e-08	0.017767	0.015147	3.7463e-07	4.9398e-13	0.0052394	3.0903e-07	0.042639	0.052831	7.2119e-05	2.765e-05	0.0023084	4.6509e-07	0.0018588	0.0063202	2.1904e-06	4.451e-10	0.00056064	2.3563e-05	4.4045e-05	0.0071968	7.3136e-07
PaIl/PaIw	0.011076	-0.040202	-0.10746	0.28275	0.67853	0.41499	0.32471	0.3851	0.47203		5.6805e-05	0.26836	0.0058041	0.0018853	0.00066166	1.0725e-07	0.00013972	0.11876	0.0050066	0.0021784	0.0003062	1.6102e-08	7.3354e-09	0.23549	0.00029407	0.00070913	0.00015389	7.5313e-05	4.7104e-07	0.00035153	0.00019686	0.006373
TiIl/TiIw	-0.091366	-0.22056	-0.1711	0.40293	0.44493	0.76413	0.40619	0.44809	0.70376	0.54732		0.0013167	0.0011462	5.4673e-06	8.9671e-10	0.0057089	2.786e-12	0.003761	0.00040576	7.4905e-05	0.0006399	0.00011295	1.9334e-07	0.00046196	0.0074753	2.4802e-05	1.9928e-10	0.0002446	9.043e-07	1.3088e-07	0.00014686	1.296e-05
MeIl/MeIw	0.066097	0.27535	0.24205	0.1527	0.26728	0.40732	0.22025	-0.036261	0.34081	0.16298	0.4504		0.084949	0.2359	0.078537	0.39051	0.062985	2.6055e-13	0.31643	0.38271	0.080378	0.12112	0.084984	2.7136e-09	0.75354	0.4538	0.027353	0.23745	0.27451	0.0030491	0.28546	0.51524
TaIl/TaIw	0.060586	-0.35355	-0.3714	0.27312	0.50398	0.18203	0.5608	0.32412	0.34869	0.39241	0.45534	0.25126		0.00048589	0.011889	0.024304	6.0445e-05	0.28919	3.4853e-11	0.0039433	0.10492	0.0096277	5.2049e-05	0.13765	6.4764e-07	0.00055721	0.002463	0.077181	0.0016969	0.025654	2.1792e-07	0.0016914
ToIl/Cw	0.37735	-0.28623	-0.2778	0.2832	0.41248	0.42398	0.34433	0.90695	0.65793	0.43727	0.60408	0.17437	0.48437		9.3794e-07	0.00060363	7.7337e-07	0.43954	0.00012257	1.3611e-19	0.0019345	0.0043798	1.878e-06	0.067705	2.6395e-05	1.5168e-26	1.1472e-06	0.0063554	1.8647e-06	0.00045542	1.117e-06	9.1895e-24
FeIIl/FeIIw	0.15945	-0.21093	-0.22245	0.38801	0.30807	0.54933	0.27391	0.53664	0.82601	0.47422	0.74931	0.25642	0.36028	0.64063		0.00043675	2.5197e-07	0.22936	0.017625	4.7214e-06	2.9546e-05	0.00072763	1.4097e-05	0.012373	0.041787	4.3925e-06	9.8159e-09	0.00052183	1.0743e-05	5.1779e-06	0.011965	1.9556e-06
PaIIl/PaIIw	0.31721	-0.034231	-0.16444	0.24804	0.56007	0.24046	0.24169	0.4533	0.39675	0.67984	0.39312	0.12678	0.32478	0.47727	0.4878		0.0012897	0.17959	0.019125	1.0362e-05	0.002286	0.00013107	0.00045254	0.24432	0.0080865	0.00063011	0.0018647	0.00056068	5.2311e-05	0.022466	0.016682	0.0034498
TiIIl/TiIIw	0.059608	-0.33147	-0.36564	0.36635	0.46589	0.57467	0.38762	0.50227	0.66142	0.5224	0.81101	0.27047	0.54566	0.64436	0.66507	0.45115		0.078554	1.1379e-05	1.2226e-05	0.0064162	5.2164e-06	4.3005e-09	0.010833	3.1463e-05	2.6349e-07	1.5557e-08	2.8906e-05	7.5127e-10	2.903e-06	4.5033e-07	2.3629e-07
MeIIl/MeIIw	0.066448	0.26128	0.19259	0.16333	0.20854	0.46784	0.19156	-0.023504	0.29386	0.2282	0.41044	0.83122	0.15616	0.11421	0.17679	0.19699	0.2564		0.34986	0.42269	0.057113	0.034733	0.1108	1.7905e-07	0.70313	0.44396	0.051183	0.15036	0.14256	0.015695	0.19552	0.63262
TaIIl/TaIIw	0.046228	-0.45999	-0.53332	0.20425	0.4632	0.32937	0.60408	0.42668	0.28122	0.39866	0.49015	0.1477	0.78643	0.52615	0.34121	0.33712	0.58742	0.13793		1.7934e-05	0.071397	0.0071916	3.0123e-05	0.25621	5.6257e-10	9.7623e-06	0.002028	0.086703	0.00014031	0.026666	3.6254e-13	0.00016351
ToIIl/Cw	0.38264	-0.27161	-0.34552	0.26811	0.4125	0.35793	0.28814	0.82938	0.5409	0.43183	0.53987	0.12886	0.40852	0.91355	0.6073	0.5896	0.58574	0.11844	0.57659		0.0083497	0.011795	4.3271e-06	0.21044	5.9252e-05	4.5614e-21	6.523e-05	0.0249	1.104e-05	0.0080773	1.006e-05	5.2401e-16
FeIIIl/FeIIIw	0.34702	-0.1136	-0.10588	0.48962	0.44365	0.47291	0.30508	0.46894	0.56592	0.49898	0.47533	0.25491	0.23694	0.43631	0.56426	0.43	0.3881	0.2765	0.26257	0.37651		6.096e-05	0.0019482	0.028172	0.085981	0.010462	2.0421e-06	3.0598e-05	0.0044612	0.0080234	0.13824	0.010838
PaIIIl/PaIIIw	0.10817	-0.074837	-0.22045	0.29042	0.58596	0.41257	0.21133	0.34807	0.42963	0.70985	0.52847	0.22679	0.37006	0.40422	0.47103	0.52424	0.60511	0.30549	0.38313	0.36066	0.54543		0.00043268	0.033401	0.0006531	0.0021744	0.0004274	9.5739e-09	1.9331e-05	1.0359e-05	0.0011472	0.013282
TiIIIl/TiIIIw	0.031298	-0.32985	-0.38655	0.31343	0.58543	0.55042	0.42805	0.49539	0.65395	0.72128	0.66974	0.25123	0.54964	0.62678	0.58237	0.48666	0.72874	0.23313	0.56377	0.6092	0.43604	0.4881		0.097834	1.3418e-06	2.0849e-07	5.4085e-06	0.0030584	1.8522e-09	5.6145e-05	3.3362e-08	1.0844e-06
MeIIIl/MeIIIw	0.067045	-0.0133	-0.062424	0.29725	0.30418	0.45535	0.32004	0.13988	0.4378	0.17451	0.486	0.73499	0.21744	0.26594	0.3584	0.17132	0.36463	0.67108	0.16713	0.18406	0.31694	0.30766	0.24176		0.46514	0.097903	0.0003776	0.031616	0.054731	7.6603e-05	0.13103	0.124
TaIIIl/TaIIIw	0.086864	-0.51699	-0.59251	0.32093	0.49484	0.2981	0.59802	0.57322	0.38875	0.50023	0.38143	-0.046519	0.64774	0.56709	0.29502	0.37794	0.56267	0.056451	0.75508	0.54619	0.25046	0.47465	0.63357	0.10796		3.0001e-07	0.0030307	0.045719	1.17e-05	0.037778	3.5536e-13	3.2193e-05
ToIIIl/Cw	0.3458	-0.32937	-0.37228	0.27457	0.41279	0.41889	0.3544	0.87702	0.62362	0.47189	0.56864	0.11071	0.4799	0.95779	0.60888	0.47584	0.66428	0.11312	0.59098	0.92585	0.36625	0.4319	0.66842	0.24171	0.66195		7.4292e-06	0.011937	1.0119e-06	0.00085973	4.4826e-08	3.0878e-26
FeIVl/FeIVw	0.19783	-0.26699	-0.24157	0.5068	0.44599	0.64324	0.42782	0.64574	0.75791	0.51961	0.76736	0.31852	0.42714	0.63668	0.71711	0.43768	0.71036	0.28312	0.43453	0.54362	0.62507	0.48849	0.60432	0.49243	0.41906	0.59722		6.2993e-07	1.4985e-07	3.2475e-07	0.00011096	2.3581e-07
PaIVl/PaIVw	0.1361	-0.14049	-0.18727	0.22179	0.41953	0.45416	0.15562	0.40304	0.4797	0.53972	0.50586	0.1738	0.25755	0.38851	0.48205	0.4797	0.56481	0.21081	0.24991	0.32351	0.56337	0.71747	0.4187	0.31068	0.2898	0.36009	0.64827		1.6067e-05	3.5432e-06	0.015029	0.0034257
TiIVl/TiIVw	0.040064	-0.37083	-0.40744	0.21604	0.5479	0.51572	0.25849	0.55595	0.56991	0.65371	0.64134	0.16094	0.44118	0.62693	0.58876	0.54951	0.75152	0.21483	0.52228	0.58812	0.40346	0.57477	0.74003	0.27909	0.58677	0.63915	0.67416	0.57924		7.1644e-06	1.1387e-08	5.9358e-07
MeIVl/MeIVw	0.10521	-0.26802	-0.29497	0.32271	0.39881	0.63207	0.20774	0.37165	0.55402	0.49468	0.67647	0.41882	0.32193	0.48646	0.60528	0.32888	0.61774	0.34695	0.31988	0.37799	0.37829	0.58961	0.54763	0.53926	0.30077	0.46535	0.66052	0.61351	0.59804		0.00066217	0.00016177
TaIVl/TaIVw	0.063464	-0.47051	-0.49427	0.19553	0.46232	0.43842	0.51037	0.56302	0.3831	0.51238	0.52097	0.15736	0.66764	0.63721	0.35998	0.34395	0.65454	0.19014	0.82855	0.59028	0.21713	0.45531	0.69875	0.22108	0.82871	0.6941	0.52897	0.34907	0.71496	0.47419		2.397e-07
ToIVl/Cw	0.36699	-0.35156	-0.35496	0.26797	0.32686	0.4514	0.29476	0.88796	0.64543	0.38839	0.58436	0.096238	0.4413	0.94387	0.62596	0.41392	0.66621	0.070779	0.51785	0.87382	0.36461	0.35503	0.63779	0.22509	0.56208	0.95644	0.66625	0.4142	0.64939	0.51816	0.66596

## Sheet: males-correlation
	Cl/Cw	Sl/Sw	Sl/Sw2	Embl/Embw	Embl/Tegl	FePl/FePw	PaPl/PaPw	TiPl/TiPw	TaPl/TaPw	ToPl/Cw	FeIl/FeIw	PaIl/PaIw	TiIl/TiIw	MeIl/MeIw	TaIl/TaIw	ToIl/Cw	FeIIl/FeIIw	PaIIl/PaIIw	TiIIl/TiIIw	MeIIl/MeIIw	TaIIl/TaIIw	ToIIl/Cw	FeIIIl/FeIIIw	PaIIIl/PaIIIw	TiIIIl/TiIIIw	MeIIIl/MeIIIw	TaIIIl/TaIIIw	ToIIIl/Cw	FeIVl/FeIVw	PaIVl/PaIVw	TiIVl/TiIVw	MeIVl/MeIVw	TaIVl/TaIVw	ToIVl/Cw
Cl/Cw		0.45516	0.54102	0.15348	0.92202	0.61176	0.37592	0.15077	0.54724	0.015616	0.6238	0.42713	0.038289	8.4355e-05	0.10381	0.96233	0.31151	0.9578	0.0096021	0.00080689	0.31507	0.79884	0.19582	0.46436	0.014185	0.088891	0.2233	0.50649	0.16269	0.39805	0.54803	0.053151	0.59964	0.40634
Sl/Sw	0.11554		1.1042e-14	0.97065	0.43749	0.73972	0.35364	0.62196	0.40246	0.82558	0.32146	0.67339	0.097867	0.016481	0.077076	0.77449	0.5	0.37843	0.21551	0.043079	0.74764	0.90275	0.85295	0.18949	0.3046	0.22517	0.80162	0.59151	0.14757	0.32851	0.69752	0.64634	0.7002	0.84406
Sl/Sw2	0.094671	0.87306		0.38794	0.059388	0.93956	0.039888	0.080537	0.2191	0.25942	0.14153	0.47371	0.036411	0.0028122	0.41526	0.67816	0.15408	0.019411	0.51067	0.033351	0.28681	0.45443	0.29398	0.050877	0.86585	0.17641	0.19396	0.75564	0.089918	0.017515	0.7873	0.7135	0.14475	0.52578
Embl/Embw	-0.21886	0.0057105	-0.13341		0.1101	0.35857	0.70536	0.31515	0.22318	0.2635	0.24725	0.64253	0.83204	0.72646	0.11412	0.056129	0.013174	0.12409	0.33911	0.81471	0.18052	0.033418	0.063275	0.097121	0.34166	0.87516	0.011442	0.033248	0.01129	0.20933	0.11199	0.13234	0.29679	0.039854
Embl/Tegl	0.015193	-0.12009	-0.28648	0.24424		0.34228	0.72143	0.7281	0.73614	0.14451	0.10458	0.48876	0.65377	0.49341	0.011643	0.52332	0.05908	0.25556	0.65033	0.79216	0.25719	0.44283	0.060849	0.46394	0.72094	0.95618	0.082604	0.7016	0.065094	0.18895	0.42663	0.85299	0.045288	0.67613
FePl/FePw	0.078664	0.051535	-0.01177	0.14179	0.14661		0.21529	0.10496	0.75565	0.0023249	0.0002642	0.10033	0.058608	0.31051	0.024071	0.011895	0.0095901	0.021901	0.020682	0.25067	0.14834	0.018282	0.0016044	0.18746	0.012385	0.097917	0.0053191	0.008842	0.00085642	0.30785	3.9553e-05	0.011643	0.026716	0.00075481
PaPl/PaPw	-0.13679	-0.14323	-0.31101	0.058639	0.055303	0.19058		0.80712	0.54197	0.031683	0.021218	0.014272	0.95257	0.54321	0.99221	0.19839	0.0011741	0.0051004	0.01702	0.33681	0.61821	0.071713	0.054376	0.16571	0.038564	0.62143	0.22763	0.074554	0.058129	0.0019379	0.020072	0.32729	0.57563	0.031676
TiPl/TiPw	-0.22028	0.076424	0.26634	0.15497	0.053925	0.24772	0.037884		0.74185	0.22722	0.016359	0.3015	0.00021763	0.00026539	0.034204	0.035375	0.13172	0.95329	0.0033673	0.00083528	0.64548	0.069336	0.074263	0.47189	0.0031699	0.0034429	0.44619	0.052236	0.00041213	0.90027	0.0062086	0.00043234	0.52414	0.0020753
TaPl/TaPw	0.093226	-0.12941	-0.18903	0.1874	-0.05227	-0.048277	0.094449	0.051098		0.0028913	0.31791	0.89774	0.59115	0.50627	0.22618	0.15571	0.64155	0.95853	0.94028	0.73618	0.6586	0.42483	0.89487	0.47456	0.7894	0.052295	0.5225	0.40639	0.7035	0.18048	0.52638	0.82142	0.73361	0.14634
ToPl/Cw	0.36244	-0.034198	-0.17372	0.17226	0.22362	0.44744	0.3244	0.1858	0.43873		0.0035435	0.40554	0.43861	0.44558	0.96849	1.0361e-06	0.052565	0.030197	0.085714	0.92222	0.41815	6.7109e-06	0.13452	0.69537	0.04609	0.8101	0.16607	1.2798e-05	0.010752	0.48635	0.0076774	0.32498	0.34428	4.4701e-06
FeIl/FeIw	-0.076023	-0.15299	-0.22525	0.17816	0.24798	0.5237	0.34649	0.36007	0.1541	0.43039		0.020696	0.00024119	0.031067	0.0049964	2.046e-06	1.3305e-06	0.0029443	2.0692e-06	0.0041275	0.0060245	2.6113e-05	6.0168e-06	0.47344	1.8789e-06	0.022647	0.00058486	1.6596e-05	2.9186e-06	0.069252	5.408e-08	3.2272e-05	7.8644e-05	1.1256e-07
PaIl/PaIw	-0.1228	0.065358	-0.11087	0.071957	0.10715	0.25097	0.36698	-0.15935	-0.019946	0.12857	0.34782		0.10072	0.19429	0.14254	0.032628	0.00024617	6.6141e-05	0.0048616	0.033433	0.022701	0.023946	4.2752e-05	0.012735	0.016788	0.33258	0.018774	0.046649	0.07938	0.00089932	0.019416	0.17626	0.022666	0.27522
TiIl/TiIw	-0.31343	0.25275	0.31638	0.032912	-0.069538	0.28733	0.0092332	0.52971	-0.083236	0.11979	0.52653	0.2507		2.4883e-07	0.0034228	0.00020031	0.037945	0.9904	5.1e-07	7.124e-08	0.19559	0.0017833	0.0028843	0.35659	5.8175e-07	3.9852e-07	0.13221	0.0010453	0.0093025	0.46712	0.00093107	1.107e-07	0.12599	0.0017186
MeIl/MeIw	-0.55755	0.35969	0.43985	0.054264	-0.10601	0.15645	0.094161	0.52356	-0.1029	-0.11799	0.32552	0.19945	0.68783		0.011978	0.013302	0.039854	0.52247	5.6713e-07	9.7957e-14	0.32077	0.018531	0.014786	0.82389	7.3691e-05	5.487e-06	0.35712	0.019656	0.070452	0.23566	0.0097629	0.00012257	0.59655	0.024458
TaIl/TaIw	-0.24852	0.26933	0.12595	0.2416	0.37703	0.3397	-0.0015154	0.32001	-0.18621	0.0061326	0.41583	0.2247	0.43183	0.37564		0.14256	0.043978	0.12587	0.012258	0.0012613	0.00041302	0.084187	0.00013089	0.67815	0.0011056	0.00073592	1.4474e-07	0.035176	0.0095676	0.12821	0.0037907	3.3957e-05	2.4235e-06	0.074654
ToIl/Cw	-0.0073309	0.044451	-0.064348	0.29007	0.098826	0.37598	0.19767	0.31806	0.21771	0.6611	0.64733	0.32273	0.53224	0.37049	0.22469		0.00014529	0.0019194	6.4987e-07	0.0037958	0.021601	8.2541e-20	0.00084918	0.26077	1.3715e-06	0.010114	0.012226	2.3354e-16	1.6836e-05	0.10983	1.3348e-07	4.092e-05	0.066705	2.9809e-14
FeIIl/FeIIw	-0.15613	-0.10441	-0.21855	0.37097	0.28681	0.38633	0.47334	0.2308	0.072169	0.2942	0.65612	0.5259	0.31396	0.31106	0.30517	0.54188		0.00011759	6.2139e-05	0.0044638	0.00032527	1.3565e-05	1.6114e-06	0.13838	0.00030217	0.016166	0.0035153	4.5996e-05	3.1489e-05	0.0014146	6.5373e-06	0.0038904	0.094845	2.0888e-05
PaIIl/PaIIw	-0.0082129	-0.13608	-0.3512	0.23534	0.17511	0.3448	0.41494	-0.0090925	-0.0080708	0.32713	0.43799	0.56432	0.0018678	0.099027	0.23426	0.45491	0.54807		0.002997	0.33714	0.016601	0.0012919	0.00019994	0.0031488	0.046876	0.68717	0.00055543	0.0065215	3.5377e-05	1.5495e-06	0.0014838	0.28866	0.088857	0.013425
TiIIl/TiIIw	-0.38627	0.19049	0.10184	0.14757	-0.070276	0.34785	0.35804	0.4325	0.011629	0.26206	0.6471	0.41701	0.67472	0.67273	0.37452	0.67014	0.56603	0.43727		2.8415e-09	0.0024314	1.9454e-07	4.9228e-06	0.31737	1.7746e-10	9.8836e-05	0.0091421	2.1824e-07	0.0004436	0.020296	2.6604e-08	8.4997e-07	0.033617	1.8386e-07
MeIIl/MeIIw	-0.48675	0.30641	0.32147	0.036366	0.040885	0.1769	0.14826	0.48553	-0.052262	-0.015155	0.42401	0.32133	0.70917	0.85813	0.47071	0.42753	0.42068	0.14816	0.75657		0.03083	0.0012613	0.000137	0.99819	1.7405e-06	1.6719e-06	0.065921	0.0024786	0.052998	0.25919	0.00023256	2.0196e-07	0.18262	0.0050144
TaIIl/TaIIw	-0.155	-0.049914	-0.16421	0.20564	0.17453	0.22156	0.077246	0.07132	-0.068504	0.12518	0.40763	0.34287	0.19888	0.15321	0.50941	0.34554	0.51712	0.35932	0.44567	0.32596		0.00092233	0.0038177	0.90566	0.0079141	0.068172	6.7763e-07	0.0014857	0.10974	0.11889	0.0013394	0.0073644	0.00016512	0.0041595
ToIIl/Cw	-0.039543	0.018964	-0.11572	0.32135	0.1187	0.35433	0.27417	0.2764	0.12341	0.62153	0.58889	0.33998	0.45773	0.35363	0.2633	0.92956	0.60507	0.46983	0.69218	0.47072	0.48203		0.00028835	0.15669	2.2824e-06	0.011476	0.0015991	7.3416e-23	0.00016089	0.02244	3.2572e-09	9.69e-05	0.039799	1.2692e-13
FeIIIl/FeIIIw	-0.19878	0.028765	-0.16182	0.28239	0.28492	0.46175	0.29208	0.27183	-0.02051	0.22919	0.624	0.5761	0.43883	0.3652	0.54495	0.48495	0.65224	0.5323	0.62849	0.54361	0.42729	0.52095		0.44029	2.4855e-08	0.00017511	0.00080479	0.00067271	1.4066e-05	5.3246e-05	5.4078e-09	1.5408e-05	0.00017873	0.00078082
PaIIIl/PaIIIw	-0.11321	-0.20157	-0.29624	0.25329	0.11332	-0.20248	0.21269	-0.11132	-0.11066	0.060727	0.11093	0.37264	0.14237	-0.034534	0.06435	0.17324	0.22701	0.43526	0.15427	0.00035241	0.018395	0.21721	0.11936		0.95329	0.60256	0.29892	0.23895	0.098074	0.0048086	0.88303	0.97392	0.71332	0.94859
TiIIIl/TiIIIw	-0.36729	0.15835	0.026218	0.1468	0.055405	0.37401	0.31301	0.43498	0.041442	0.30232	0.64909	0.35874	0.67225	0.56133	0.47553	0.65551	0.51947	0.30129	0.7903	0.65067	0.39529	0.64505	0.72577	-0.0090919		9.5445e-06	0.003182	8.99e-08	0.00017624	0.038578	9.6246e-10	4.5113e-08	0.0073032	1.5289e-07
MeIIIl/MeIIIw	-0.25953	0.18661	0.20756	0.024383	0.0085289	0.25271	0.076541	0.43159	-0.29452	-0.037286	0.343	0.14955	0.67931	0.62607	0.48996	0.3838	0.36068	0.062447	0.55307	0.65149	0.27752	0.37773	0.53631	-0.080696	0.61341		0.059856	0.015742	0.014683	0.018327	4.471e-05	6.5714e-09	0.20147	0.016754
TaIIIl/TaIIIw	-0.18735	-0.038986	-0.19959	0.37787	0.26461	0.41311	0.18564	0.11783	-0.09902	0.21251	0.49783	0.35295	0.23052	0.14221	0.6973	0.37464	0.43073	0.49958	0.38858	0.27972	0.66934	0.46187	0.48684	0.16019	0.43483	0.28598		0.00035965	0.0027791	0.036557	1.9075e-05	0.00076713	5.0078e-09	0.0012219
ToIIIl/Cw	-0.10284	0.083157	-0.048279	0.32165	0.059423	0.39015	0.27157	0.29459	0.12834	0.60647	0.60018	0.30158	0.47755	0.35054	0.31839	0.89548	0.57416	0.40409	0.69016	0.4449	0.46464	0.95007	0.49306	0.18127	0.70534	0.36203	0.5139		0.00026404	0.082904	2.6423e-09	5.6427e-05	0.021911	3.0465e-17
FeIVl/FeIVw	-0.21418	-0.22198	-0.25873	0.37852	0.28055	0.48465	0.28785	0.50948	0.059027	0.38088	0.63986	0.26733	0.38777	0.27534	0.38644	0.59983	0.58409	0.58107	0.50707	0.29369	0.24448	0.53885	0.6042	0.2526	0.53612	0.36555	0.44033	0.52372		0.028385	1.3212e-06	0.00050291	0.067209	1.3435e-05
PaIVl/PaIVw	-0.13062	-0.1508	-0.35656	0.19303	0.20181	0.1573	0.45454	-0.019452	-0.20566	0.10774	0.27648	0.48293	0.11252	0.18253	0.23286	0.24441	0.46647	0.65304	0.34885	0.1738	0.23856	0.34349	0.57023	0.41749	0.31299	0.35421	0.31615	0.26436	0.33061		0.0063174	0.32075	0.14167	0.17732
TiIVl/TiIVw	-0.093043	0.060277	-0.041863	0.24299	0.12293	0.57815	0.34944	0.40629	-0.098104	0.39669	0.71363	0.35119	0.48169	0.38548	0.42758	0.69869	0.62213	0.46469	0.72474	0.52766	0.4685	0.75476	0.74788	0.022835	0.77043	0.57491	0.59676	0.75753	0.65626	0.40551		2.1081e-07	0.00072441	1.0378e-10
MeIVl/MeIVw	-0.29351	0.071134	0.056946	0.23044	0.028759	0.37703	0.15118	0.50791	-0.035027	0.15189	0.58346	0.20763	0.70186	0.54686	0.58214	0.57726	0.4265	0.16359	0.66498	0.69152	0.39859	0.55363	0.60199	-0.0050744	0.71652	0.74517	0.48851	0.56866	0.50291	0.15321	0.69077		0.0019545	1.0392e-05
TaIVl/TaIVw	-0.081345	-0.059715	-0.22349	0.16089	0.30339	0.33398	0.086728	0.098633	-0.052789	0.14601	0.55952	0.34295	0.2342	0.082032	0.6438	0.27895	0.25498	0.25956	0.32101	0.20467	0.53807	0.31115	0.5357	0.056983	0.39897	0.19634	0.74893	0.34477	0.27846	0.22517	0.4905	0.45421		0.019921
ToIVl/Cw	-0.12836	-0.030526	-0.098245	0.31106	0.064778	0.48908	0.32442	0.45188	0.22264	0.63063	0.70158	0.16816	0.45914	0.33883	0.27148	0.86649	0.5945	0.37003	0.69316	0.41567	0.42368	0.85624	0.4879	0.010008	0.69636	0.35884	0.47188	0.9056	0.60531	0.20712	0.79619	0.61142	0.34984
	Legend:
	Green: inlcuded in the linear analysis
	Red: not inlcuded in the linear analysis

## Sheet: Abbreviations
Cl/Cw	Carapace length/Carapace width
Sl/Sw	Sternum length/Sternum width (interlandmark 2-8 distance)
Sl/Sw2	Sternum length/Sternum width (interlandmark 3-7 distance)
Embl/Embw	Embolus length/Embolus width
Embl/Tegl	Embolus length/Tegulum length
FePl/FePw	Femur Palp length/Femur Palp width
PaPl/PaPw	Patella Palp length/Patella Palp width
TiPl/TiPw	Tibia Palp length/Tibia Palp width
TaPl/TaPw	Tarsus Palp length/Tarsus Palp width
ToPl/Cw	Total Palp length/Carapace width
FeIl/FeIw	Femur Leg I length/Femur Leg I width
PaIl/PaIw	Patella Leg I length/Patella Leg I width
TiIl/TiIw	Tibia Leg I length/Tibia Leg I width
MeIl/MeIw	Metatarsus Leg I length/Metatarsus Leg I width
TaIl/TaIw	Tarsus Leg I length/Tarsus Leg I width
ToIl/Cw	Total Leg I length/Carapace width
FeIIl/FeIIw	Femur Leg II length/Femur Leg II width
PaIIl/PaIIw	Patella Leg II length/Patella Leg II width
TiIIl/TiIIw	Tibia Leg II length/Tibia Leg II width
MeIIl/MeIIw	Metatarsus Leg II length/Metatarsus Leg II width
TaIIl/TaIIw	Tarsus Leg II length/Tarsus Leg II width
ToIIl/Cw	Total Leg II length/Carapace width
FeIIIl/FeIIIw	Femur Leg III length/Femur Leg III width
PaIIIl/PaIIIw	Patella Leg III length/Patella Leg III width
TiIIIl/TiIIIw	Tibia Leg III length/Tibia Leg III width
MeIIIl/MeIIIw	Metatarsus Leg III length/Metatarsus Leg III width
TaIIIl/TaIIIw	Tarsus Leg III length/Tarsus Leg III width
ToIIIl/Cw	Total Leg III length/Carapace width
FeIVl/FeIVw	Femur Leg IV length/Femur Leg IV width
PaIVl/PaIVw	Patella Leg IV length/Patella Leg IV width
TiIVl/TiIVw	Tibia Leg IVength/Tibia Leg IV width
MeIVl/MeIVw	Metatarsus Leg IV length/Metatarsus Leg IV width
TaIVl/TaIVw	Tarsus Leg IV length/Tarsus Leg IV width
ToIVl/Cw	Total Leg IV length/Carapace width
