# Supplementary material for: Testing the Limits of Morphology: A Comprehensive Morphometric Study of the Sister Lineages Lasiocyano Galleti‐Lima, Hamilton, Borges and Guadanucci, 2023 and Lasiodora C. L. Koch, 1850 (Theraphosidae, Mygalomorphae)
Source: J Morphol. 2026 Apr 12;287(4):e70123. doi: 10.1002/jmor.70123 (PMC13071345; doi:10.1002/jmor.70123)
Supplement: Supplementary file 4 — Supporting File 4:. [file JMOR-287-e70123-s008.txt]

# Linear analysis - Males
### Discriminant analysis - Confusion matrix 
# Before Jackknifed
	                   Lasiocyano sazimai	Lasiodora benedeni	Lasiodora franciscana	Lasiodora klugi	Lasiodora parahybana	Lasiodora camurujipe	Lasiodora subcanens	Lasiodora sertaneja	Total
Lasiocyano sazimai	          12	                0	                 0						0				0						0						0					0			12
Lasiodora benedeni			   0					5					 0						0				1						0						0					0			6
Lasiodora franciscana		   0					1					 3						0				0						0						0					0			4
Lasiodora klugi				   0	                0	                 0	                    5	            0						0						0					0			5
Lasiodora parahybana		   0	0	0	0	5	0	0	0	5
Lasiodora camurujipe	       0	0	0	0	0	2	0	0	2
Lasiodora subcanens	           0	0	0	0	0	0	5	0	5
Lasiodora sertaneja	           0	0	0	0	0	0	0	5	5
Total	                      12	6	3	5	6	2	5	5	44

#After Jacknnifed
					    Lasiocyano sazimai	Lasiodora benedeni	Lasiodora franciscana	Lasiodora klugi	Lasiodora parahybana	Lasiodora camurujipe	Lasiodora subcanens	Lasiodora sertaneja	Total
Lasiocyano sazimai	           8	2	1	0	1	0	0	0	12
Lasiodora benedeni	           0	1	2	0	2	0	0	1	6
Lasiodora franciscana	       0	3	1	0	0	0	0	0	4
Lasiodora klugi	               0	0	0	3	0	1	0	1	5
Lasiodora parahybana	       1	1	1	0	0	1	1	0	5
Lasiodora camurujipe	       0	0	0	0	2	0	0	0	2
Lasiodora subcanens	           0	0	0	0	2	1	2	0	5
Lasiodora sertaneja	           0	0	1	2	0	1	0	1	5
Total	                       9	7	6	5	7	4	3	3	44

###One-Way Permanova
PERMANOVA
Permutation N:	10000
Total sum of squares:	1.249
Within-group sum of squares:	0.8783
F:	2.171
p (same):	0.0002

#p-values
	Lasiocyano sazimai	Lasiodora benedeni	Lasiodora franciscana	Lasiodora klugi	Lasiodora parahybana	Lasiodora camurujipe	Lasiodora subcanens	Lasiodora sertaneja
Lasiocyano sazimai		0.2672	0.0204	0.004	0.4064	0.3639	0.032	0.0015
Lasiodora benedeni	0.2672		0.2488	0.1643	0.8122	0.5054	0.1913	0.06539
Lasiodora franciscana	0.0204	0.2488		0.0213	0.1376	0.1349	0.0165	0.143
Lasiodora klugi	0.004	0.1643	0.0213		0.1464	0.2394	0.2467	0.0247
Lasiodora parahybana	0.4064	0.8122	0.1376	0.1464		0.9056	0.6666	0.022
Lasiodora camurujipe	0.3639	0.5054	0.1349	0.2394	0.9056		0.6161	0.09639
Lasiodora subcanens	0.032	0.1913	0.0165	0.2467	0.6666	0.6161		0.0166
Lasiodora sertaneja	0.0015	0.06539	0.143	0.0247	0.022	0.09639	0.0166	


# Linear analysis - Females
### Discriminant analysis - Confusion matrix 
# Before Jackknifed

						Lasiocyano sazimai	Lasiodora franciscana	Lasiodora parahybana	Lasiodora klugi	Lasiodora benedeni	Lasiodora subcanens	Lasiodora sertaneja	Lasiodora camurujipe	Total
Lasiocyano sazimai				15	1	0	0	0	0	0	0	16
Lasiodora franciscana			0	3	0	1	1	0	0	0	5
Lasiodora parahybana			0	0	3	1	0	0	0	0	4
Lasiodora klugi					1	0	0	4	0	0	0	0	5
Lasiodora benedeni				0	0	1	0	1	2	0	0	4
Lasiodora subcanens				0	0	0	0	1	4	0	0	5
Lasiodora sertaneja				0	0	1	0	1	0	5	0	7
Lasiodora camurujipe			0	0	0	0	0	0	0	2	2
Total							16	4	5	6	4	6	5	2	48

#After Jacknnifed
						Lasiocyano sazimai	Lasiodora franciscana	Lasiodora parahybana	Lasiodora klugi	Lasiodora benedeni	Lasiodora subcanens	Lasiodora sertaneja	Lasiodora camurujipe	Total
Lasiocyano sazimai				12	1	1	0	1	1	0	0	16
Lasiodora franciscana			1	1	0	1	0	1	1	0	5
Lasiodora parahybana			1	0	0	1	0	1	1	0	4
Lasiodora klugi					1	0	0	2	1	0	1	0	5
Lasiodora benedeni				0	0	1	0	0	2	1	0	4
Lasiodora subcanens				0	0	1	0	3	1	0	0	5
Lasiodora sertaneja				0	0	2	1	1	1	2	0	7
Lasiodora camurujipe			0	0	1	1	0	0	0	0	2
Total							15	2	6	6	6	7	6	0	48

#One-Way Permanova
PERMANOVA

Permutation N:	10000
Total sum of squares:	1.412
Within-group sum of squares:	0.9417
F:	2.853
p (same):	9.999E-05

#p-values
	Lasiocyano sazimai	Lasiodora franciscana	Lasiodora parahybana	Lasiodora klugi	Lasiodora benedeni	Lasiodora subcanens	Lasiodora sertaneja	Lasiodora camurujipe
Lasiocyano sazimai		0.1983	0.2134	0.05529	0.4423	0.0389	0.008699	0.005999
Lasiodora franciscana	0.1983		0.2328	0.0484	0.7617	0.1062	0.3256	0.0489
Lasiodora parahybana	0.2134	0.2328		0.6975	0.7142	0.3817	0.102	0.1381
Lasiodora klugi	0.05529	0.0484	0.6975		0.3823	0.1301	0.0203	0.0479
Lasiodora benedeni	0.4423	0.7617	0.7142	0.3823		0.9108	0.2864	0.06719
Lasiodora subcanens	0.0389	0.1062	0.3817	0.1301	0.9108		0.0479	0.0467
Lasiodora sertaneja	0.008699	0.3256	0.102	0.0203	0.2864	0.0479		0.0267
Lasiodora camurujipe	0.005999	0.0489	0.1381	0.0479	0.06719	0.0467	0.0267	
