# Supplementary material for: Testing the Limits of Morphology: A Comprehensive Morphometric Study of the Sister Lineages Lasiocyano Galleti‐Lima, Hamilton, Borges and Guadanucci, 2023 and Lasiodora C. L. Koch, 1850 (Theraphosidae, Mygalomorphae)
Source: J Morphol. 2026 Apr 12;287(4):e70123. doi: 10.1002/jmor.70123 (PMC13071345; doi:10.1002/jmor.70123)
Supplement: Supplementary file 5 — Supporting File 5:. [file JMOR-287-e70123-s006.txt]

####### Outputs R - Embolus and Tegulum Linear Analysis
Abbreviations: Em=Embolus; Te=Tegulum
				Em.Te=Embolus length/Tegulum length/Tegulum
				Em.Em=Embolus length/Embolus width
				
######### Normality test ###########
> shapiro.test(obj$Em.Te)
	Shapiro-Wilk normality test

data:  obj$Em.Te
W = 0.95763, p-value = 0.1061

> shapiro.test(obj$Em.Em)
	Shapiro-Wilk normality test

data:  obj$Em.Em
W = 0.98175, p-value = 0.7039

######### Levene's test  ###########
#Em.Te
> print(levene_te)
Levene's Test for Homogeneity of Variance (center = median)
      Df F value Pr(>F)
group  7  0.8043 0.5892
      36               
	  
#Em.Em
> print(levene_em)
Levene's Test for Homogeneity of Variance (center = median)
      Df F value Pr(>F)
group  7   0.581 0.7667
      36            
	  
######### ANOVA ##############
#Em.Te
--- Tabela ANOVA para Em.Te ---
> summary(anova_te)
            Df  Sum Sq  Mean Sq F value Pr(>F)  
SPP.         7 0.08416 0.012023    1.94 0.0916 .
Residuals   36 0.22314 0.006198                 
---
Signif. codes:  0 ‘***’ 0.001 ‘**’ 0.01 ‘*’ 0.05 ‘.’ 0.1 ‘ ’ 1

#Em.Em
--- Tabela ANOVA para Em.Em ---
> summary(anova_em)
            Df Sum Sq Mean Sq F value Pr(>F)
SPP.         7 0.3007 0.04296   0.741  0.639
Residuals   36 2.0872 0.05798        

############# Median and Mean  #################
#Em.Te
> print(estatisticas_descritivas)
# A tibble: 8 × 4
  SPP.                      N Median_ratios Mean_ratios
  <chr>                 <int>          <dbl>        <dbl>
1 Lasiocyano sazimai       12          1.00         1.03 
2 Lasiodora benedeni        6          0.938        0.936
3 Lasiodora camurujipe      2          0.937        0.937
4 Lasiodora franciscana     4          0.947        0.945
5 Lasiodora klugi           5          0.925        0.963
6 Lasiodora parahybana      5          0.958        0.981
7 Lasiodora sertaneja       5          0.936        0.913
8 Lasiodora subcanens       5          1.06         1.03 

#Em.Em
> print(estatisticas_descritivas2)
# A tibble: 8 × 4
  SPP.                      N Median_ratios Mean_ratios
  <chr>                 <int>          <dbl>        <dbl>
1 Lasiocyano sazimai       12           3.07         3.07
2 Lasiodora benedeni        6           3.23         3.20
3 Lasiodora camurujipe      2           3.04         3.04
4 Lasiodora franciscana     4           3.01         3.08
5 Lasiodora klugi           5           3.13         3.22
6 Lasiodora parahybana      5           3.03         3.10
7 Lasiodora sertaneja       5           2.92         2.98
8 Lasiodora subcanens       5           2.87         2.97
