# Supplementary material for: Testing the Limits of Morphology: A Comprehensive Morphometric Study of the Sister Lineages Lasiocyano Galleti‐Lima, Hamilton, Borges and Guadanucci, 2023 and Lasiodora C. L. Koch, 1850 (Theraphosidae, Mygalomorphae)
Source: J Morphol. 2026 Apr 12;287(4):e70123. doi: 10.1002/jmor.70123 (PMC13071345; doi:10.1002/jmor.70123)
Supplement: Supplementary file 6 — Supporting File 6:. [file JMOR-287-e70123-s003.txt]

FEMALES
#######Regression Analysis: regressão-femeas ######################################################3

Dependent variable(s): 
femeas-tps:
	ProcCoord1
	ProcCoord2
	ProcCoord3
	ProcCoord4
	ProcCoord5
	ProcCoord6
	ProcCoord7
	ProcCoord8
	ProcCoord9
	ProcCoord10
	ProcCoord11
	ProcCoord12
	ProcCoord13
	ProcCoord14
	ProcCoord15
	ProcCoord16
	ProcCoord17
	ProcCoord18
	ProcCoord19
	ProcCoord20
Independent variable(s): 
femeas-tps:
	Centroid Size

Total sample size: 51

	Regression Coefficients

           	Centroid Size
ProcCoord1 	 -0,00000361
ProcCoord2 	  0,00001006
ProcCoord3 	 -0,00001240
ProcCoord4 	 -0,00000693
ProcCoord5 	 -0,00001656
ProcCoord6 	 -0,00000871
ProcCoord7 	 -0,00000463
ProcCoord8 	  0,00000122
ProcCoord9 	  0,00000138
ProcCoord10	 -0,00001540
ProcCoord11	  0,00000633
ProcCoord12	  0,00000095
ProcCoord13	  0,00001363
ProcCoord14	 -0,00000737
ProcCoord15	  0,00001398
ProcCoord16	 -0,00000238
ProcCoord17	 -0,00000084
ProcCoord18	  0,00000855
ProcCoord19	  0,00000272
ProcCoord20	  0,00002001

Sums of squares
Total SS:	        0,09815531
Predicted SS:	        0,01268561
Residual SS:	        0,08546971

% predicted:	 12,9240%

Permutation test against the null hypothesis of independence
Number of randomization rounds: 10000
P-value: 0,0001

#######Principal Component Analysis: PCA: CovMatrix, Regression, results, Regression residuals #############################################33

	Eigenvalues	% Variance	 Cumulative %
  1.	 0,00088718	  51,901	   51,901
  2.	 0,00019830	  11,601	   63,501
  3.	 0,00015606	   9,129	   72,631
  4.	 0,00012528	   7,329	   79,960
  5.	 0,00007708	   4,509	   84,469
  6.	 0,00005232	   3,061	   87,530
  7.	 0,00004886	   2,859	   90,388
  8.	 0,00003804	   2,225	   92,613
  9.	 0,00002882	   1,686	   94,300
 10.	 0,00002390	   1,398	   95,698
 11.	 0,00001950	   1,141	   96,838
 12.	 0,00001769	   1,035	   97,873
 13.	 0,00001378	   0,806	   98,680
 14.	 0,00000931	   0,545	   99,224
 15.	 0,00000790	   0,462	   99,686
 16.	 0,00000536	   0,314	  100,000

Total variance:  0,00170939

Variance of the eigenvalues:  0,0000000436762
Eigenvalue variance scaled by total variance:  0,01495
Eigenvalue variance scaled by total variance and number of variables:  0,25510
Note: throughout all calculations of eigenvalue variances, the dimensionality used was 16.
Please double-check because this dimensionality may not be appropriate for all situations.

	Principal Component Coefficients

	  PC1   	  PC2   	  PC3   	  PC4   	  PC5   	  PC6   	  PC7   	  PC8   	  PC9   	  PC10   	  PC11   	  PC12   	  PC13   	  PC14   	  PC15   	  PC16   
   x1	-0,088046	-0,160209	-0,259448	-0,181555	-0,217956	-0,338344	 0,317636	 0,505984	-0,163392	 0,066300	 0,156496	 0,086746	-0,021929	 0,218914	 0,017816	-0,097360
   y1	 0,260582	-0,056312	 0,084491	 0,173188	-0,548651	 0,009683	 0,013162	 0,049933	 0,379675	 0,305817	-0,103402	-0,299752	 0,019674	 0,076867	-0,090995	 0,095480
   x2	-0,334498	 0,050949	 0,083060	-0,300178	-0,150061	 0,086902	-0,073605	-0,275371	 0,124903	-0,009883	-0,411002	 0,430528	 0,088406	 0,089257	 0,055620	 0,331670
   y2	-0,020445	-0,199991	 0,048819	 0,014611	-0,023831	 0,589181	 0,444816	 0,152874	-0,073602	-0,322590	 0,170610	 0,194511	 0,140771	-0,014242	 0,115140	-0,004379
   x3	-0,345441	 0,128064	 0,071691	-0,040373	 0,138576	 0,026671	-0,172685	 0,154661	 0,126337	-0,120330	 0,098426	-0,471840	-0,099965	-0,225800	 0,524249	-0,074738
   y3	-0,164884	-0,279944	-0,073538	 0,137179	-0,149672	-0,043305	-0,425348	 0,099849	-0,402272	 0,097086	 0,046387	 0,171434	-0,472397	-0,003380	 0,056488	 0,214981
   x4	-0,203702	 0,311470	-0,162635	 0,487357	 0,207835	-0,109806	 0,052342	 0,006588	 0,122205	-0,178131	 0,116393	 0,076014	-0,079690	 0,216525	-0,460789	 0,034243
   y4	-0,112907	 0,057015	-0,523376	-0,223725	-0,111016	-0,045173	-0,090932	-0,064008	-0,050249	-0,261042	-0,392583	-0,279689	 0,237692	 0,095082	-0,084888	-0,225321
   x5	-0,010568	-0,043096	 0,062648	 0,036429	 0,037080	-0,116833	 0,119304	-0,258485	-0,289971	 0,536773	 0,054439	 0,111595	 0,344722	-0,108411	 0,100276	-0,342873
   y5	-0,178100	 0,485054	 0,540307	-0,026213	-0,150807	-0,181359	 0,185139	 0,246752	-0,082021	-0,013398	-0,114073	 0,029883	-0,009756	-0,116709	-0,063365	 0,012913
   x6	 0,172011	-0,301669	 0,274616	-0,459455	 0,186387	-0,104464	-0,143762	 0,069805	 0,152155	-0,101174	 0,236593	-0,186746	 0,114372	 0,127650	-0,303049	 0,261332
   y6	-0,158692	 0,185338	-0,284018	-0,094477	-0,012549	 0,027526	 0,121787	-0,378010	 0,231131	 0,219587	 0,547446	-0,011889	-0,041101	 0,070244	 0,143887	 0,235528
   x7	 0,316267	-0,085369	 0,013894	 0,017137	-0,004587	-0,084035	 0,180998	-0,163801	 0,345711	-0,138926	-0,174278	 0,199929	-0,521406	 0,053452	 0,242698	-0,321001
   y7	-0,198527	-0,311889	 0,083135	 0,201412	 0,207115	-0,011628	-0,337015	 0,197982	 0,412248	 0,067316	 0,016431	 0,268439	 0,271669	-0,108625	-0,062216	-0,322557
   x8	 0,323310	-0,028457	-0,181441	 0,385437	 0,085343	-0,049755	 0,026783	 0,137997	-0,048890	-0,039410	-0,184239	-0,001442	 0,298717	-0,251803	 0,239244	 0,507637
   y8	-0,116976	-0,303497	 0,148137	 0,096192	 0,439823	-0,063642	 0,350114	-0,224931	-0,166274	 0,132378	-0,305366	-0,336681	-0,182128	 0,101452	-0,104640	 0,089183
   x9	 0,137200	 0,110701	 0,201917	 0,158292	-0,126221	 0,395578	-0,290886	-0,097136	-0,267061	-0,039483	 0,059341	-0,159037	 0,076128	 0,517813	 0,045345	-0,176968
   y9	 0,277644	 0,023678	 0,128561	 0,008598	-0,077305	-0,423126	-0,107038	-0,335192	-0,206077	-0,471029	 0,213788	 0,098457	 0,135178	-0,140869	 0,066027	-0,084150
   x10	 0,033467	 0,017615	-0,104302	-0,103089	-0,156394	 0,294086	-0,016125	-0,080241	-0,101996	 0,024263	 0,047830	-0,085745	-0,199354	-0,637598	-0,461409	-0,121941
   y10	 0,412306	 0,400548	-0,152519	-0,286765	 0,426894	 0,141843	-0,154685	 0,254753	-0,042559	 0,245876	-0,079239	 0,165289	-0,099602	 0,040180	 0,024562	-0,011679

####### Canonical Variate Analysis: CVA ...residuos  #########################################################################

Dataset: resultados regressão
Classification criterion: SPP.

Groups 	 Observations
1.	L. benendeni	    4
2.	L. camurujipe	    2
3.	L. franciscana	    5
4.	L. klugi	        5
5.	L. parahybana	    4
6.	L. sertaneja	    8
7.	L. subcanens	    5
8.	Lasiocyano sazimai	18

Variation among groups, scaled by the inverse of the within-group variation

	Eigenvalues	% Variance	 Cumulative %
  1.	 2,16648224	  34,108	   34,108
  2.	 1,41678220	  22,305	   56,413
  3.	 1,27649535	  20,096	   76,509
  4.	 0,57459026	   9,046	   85,555
  5.	 0,43749830	   6,888	   92,443
  6.	 0,34778372	   5,475	   97,918
  7.	 0,13225376	   2,082	  100,000

Global test against the null hypothesis of no differences among group means
Permutation tests (10000 permutation iterations)
Goodall's F:     2,1734,   P-value: 0,0073
Pillai's trace:     2,8753,   P-value: 0,0040

Mahalanobis distances among groups:

    	        L. benendeni	L. camurujipe	L. franciscana	L. klugi	L. parahybana	L. sertaneja	L. subcanens
L. camurujipe	   3,6339
L. franciscana	   5,0994	   5,1903
L. klugi	       3,9959	   3,9142	   3,6655
L. parahybana	   4,8152	   4,5468	   3,6563	   3,8854
L. sertaneja	   4,4493	   4,7284	   3,1655	   3,4818	   4,6006
L. subcanens	   2,9917	   3,0690	   4,3645	   3,4872	   4,0670	   3,7769
Lasiocyano sazimai 3,8438	   2,6051	   3,6157	   2,4608	   3,8805	   3,4389	   2,9712

Procrustes distances among groups:

    	         L. benendeni	L. camurujipe	L. franciscana	L. klugi	L. parahybana	L. sertaneja	L. subcanens
L. camurujipe	   0,0271
L. franciscana	   0,0354	   0,0450
L. klugi	       0,0184	   0,0322	   0,0248
L. parahybana	   0,0242	   0,0210	   0,0400	   0,0303
L. sertaneja	   0,0481	   0,0640	   0,0319	   0,0377	   0,0613
L. subcanens	   0,0179	   0,0270	   0,0290	   0,0187	   0,0213	   0,0466
Lasiocyano sazimai 0,0252	   0,0290	   0,0260	   0,0157	   0,0326	   0,0387	   0,0221

Canonical coefficients:

	  CV1   	  CV2   	  CV3   	  CV4   	  CV5   	  CV6   	  CV7   
   x1	  46,3616	  46,4120	  30,6695	  97,4471	  59,5675	   8,1156	  11,8927
   y1	  28,5403	  64,6706	   0,9252	 -75,3134	 -31,9005	  23,0879	 -40,3217
   x2	 -86,0868	 -61,5981	   7,8940	 -64,3183	 111,3356	 -82,9868	 -43,5129
   y2	 -87,8241	   1,3001	  23,4289	  46,7396	  54,9964	 -19,4475	  38,8685
   x3	 -13,3118	 -47,1274	 -58,7152	 -78,8848	  13,7949	 111,5411	  48,5277
   y3	  -9,7128	 -80,6783	  82,5279	 -56,2359	  16,5820	 -41,0567	  55,5626
   x4	  15,6522	 -12,3788	 -12,7121	  77,6048	 -51,1106	 -46,7335	  -1,3019
   y4	 131,5202	  46,7993	  -6,2083	  16,6622	  17,7241	  22,0869	 -89,6833
   x5	  56,6300	 115,9865	 -11,4763	  47,8040	 -64,4303	  42,5101	  -7,8916
   y5	 -84,4743	 -10,9353	  48,9900	  34,6480	 -10,9392	  23,4653	 -41,7603
   x6	  23,6507	  59,7170	 -66,2835	  31,6148	 -16,7931	 -66,4531	 -10,3988
   y6	  -7,9428	   2,5676	-128,3033	 -23,9102	   4,7330	   4,3969	  94,4185
   x7	 -37,3711	 -70,3202	  48,3884	 -70,5005	  71,8564	  71,1232	  52,9819
   y7	 -25,5993	  40,9614	  14,9305	  56,0166	 -73,8951	 -26,2755	 -33,4645
   x8	 -64,2602	-151,1535	 -32,3655	 -49,1592	  42,3894	 -15,3328	 -47,1464
   y8	  46,8619	  -4,9116	 -46,9489	 -83,0156	  13,5142	  15,9659	 -12,1766
   x9	 127,5036	 153,9316	  27,2069	  19,6442	  51,7475	   1,5155	  89,6296
   y9	  13,6785	 -26,9714	 -11,3746	  81,9840	  10,4397	  71,4198	   1,1013
   x10	 -68,7682	 -33,4692	  67,3939	 -11,2522	-218,3575	 -23,2993	 -92,7804
   y10	  -5,0477	 -32,8022	  22,0328	   2,4247	  -1,2545	 -73,6429	  27,4555

#######Discriminant Function Analysis 'Discriminant function ... residuos' ##############################################3
Comparison: Lasiodora benedeni -- Lasiodora camurujipe

Difference between means:
Procrustes distance:  0,02706092
Mahalanobis distance:      1,1833
T-square:    1,8669,   P-value (parametric): 0,9571
P-values for permutation tests (1000 permutation runs):
Procrustes distance: 0,6450
T-square: 0,4750
(Note: The permutation test using the T-square statistic is equivalent to a test using Mahalanobis distance.)

Classification/misclassification tables
Group 1: Lasiodora benedeni
Group 2: Lasiodora camurujipe
From discriminant function:
True                Allocated to
Group         Group 1         Group 2          Total
Group 1           3               1               4
Group 2           1               1               2
From cross-validation:
True                Allocated to
Group         Group 1         Group 2          Total
Group 1           2               2               4
Group 2           2               0               2


Discriminant Function Analysis 'Discriminant function ... residuos'
Comparison: Lasiodora benedeni -- Lasiodora franciscana

Difference between means:
Procrustes distance:  0,03540010
Mahalanobis distance:      2,0046
T-square:    8,9301,   P-value (parametric): 0,9483
P-values for permutation tests (1000 permutation runs):
Procrustes distance: 0,2260
T-square: 0,1650
(Note: The permutation test using the T-square statistic is equivalent to a test using Mahalanobis distance.)

Classification/misclassification tables
Group 1: Lasiodora benedeni
Group 2: Lasiodora franciscana
From discriminant function:
True                Allocated to
Group         Group 1         Group 2          Total
Group 1           3               1               4
Group 2           1               4               5
From cross-validation:
True                Allocated to
Group         Group 1         Group 2          Total
Group 1           2               2               4
Group 2           2               3               5


Discriminant Function Analysis 'Discriminant function ... residuos'
Comparison: Lasiodora benedeni -- Lasiodora klugi

Difference between means:
Procrustes distance:  0,01841052
Mahalanobis distance:      1,3371
T-square:    3,9729,   P-value (parametric): 0,9902
P-values for permutation tests (1000 permutation runs):
Procrustes distance: 0,7820
T-square: 0,8220
(Note: The permutation test using the T-square statistic is equivalent to a test using Mahalanobis distance.)

Classification/misclassification tables
Group 1: Lasiodora benedeni
Group 2: Lasiodora klugi
From discriminant function:
True                Allocated to
Group         Group 1         Group 2          Total
Group 1           3               1               4
Group 2           2               3               5
From cross-validation:
True                Allocated to
Group         Group 1         Group 2          Total
Group 1           2               2               4
Group 2           3               2               5


Discriminant Function Analysis 'Discriminant function ... residuos'
Comparison: Lasiodora benedeni -- Lasiodora parahybana

Difference between means:
Procrustes distance:  0,02421913
Mahalanobis distance:      1,1564
T-square:    2,6743,   P-value (parametric): 0,9895
P-values for permutation tests (1000 permutation runs):
Procrustes distance: 0,5340
T-square: 0,9560
(Note: The permutation test using the T-square statistic is equivalent to a test using Mahalanobis distance.)

Classification/misclassification tables
Group 1: Lasiodora benedeni
Group 2: Lasiodora parahybana
From discriminant function:
True                Allocated to
Group         Group 1         Group 2          Total
Group 1           3               1               4
Group 2           1               3               4
From cross-validation:
True                Allocated to
Group         Group 1         Group 2          Total
Group 1           0               4               4
Group 2           3               1               4


Discriminant Function Analysis 'Discriminant function ... residuos'
Comparison: Lasiodora benedeni -- Lasiodora sertaneja

Difference between means:
Procrustes distance:  0,04813492
Mahalanobis distance:      3,7038
T-square:   36,5812,   P-value (parametric): 0,8707
P-values for permutation tests (1000 permutation runs):
Procrustes distance: 0,1210
T-square: 0,1040
(Note: The permutation test using the T-square statistic is equivalent to a test using Mahalanobis distance.)

Classification/misclassification tables
Group 1: Lasiodora benedeni
Group 2: Lasiodora sertaneja
From discriminant function:
True                Allocated to
Group         Group 1         Group 2          Total
Group 1           4               0               4
Group 2           0               8               8
From cross-validation:
True                Allocated to
Group         Group 1         Group 2          Total
Group 1           1               3               4
Group 2           3               5               8


Discriminant Function Analysis 'Discriminant function ... residuos'
Comparison: Lasiodora benedeni -- Lasiodora subcanens

Difference between means:
Procrustes distance:  0,01790010
Mahalanobis distance:      1,5030
T-square:    5,0201,   P-value (parametric): 0,9833
P-values for permutation tests (1000 permutation runs):
Procrustes distance: 0,8150
T-square: 0,8780
(Note: The permutation test using the T-square statistic is equivalent to a test using Mahalanobis distance.)

Classification/misclassification tables
Group 1: Lasiodora benedeni
Group 2: Lasiodora subcanens
From discriminant function:
True                Allocated to
Group         Group 1         Group 2          Total
Group 1           4               0               4
Group 2           1               4               5
From cross-validation:
True                Allocated to
Group         Group 1         Group 2          Total
Group 1           1               3               4
Group 2           4               1               5


Discriminant Function Analysis 'Discriminant function ... residuos'
Comparison: Lasiodora benedeni -- Lasiocyano sazimai

Difference between means:
Procrustes distance:  0,02520900
Mahalanobis distance:      7,7318
T-square:  195,6458,   P-value (parametric): 0,1108
P-values for permutation tests (1000 permutation runs):
Procrustes distance: 0,0590
T-square: 0,0940
(Note: The permutation test using the T-square statistic is equivalent to a test using Mahalanobis distance.)

Classification/misclassification tables
Group 1: Lasiodora benedeni
Group 2: Lasiocyano sazimai
From discriminant function:
True                Allocated to
Group         Group 1         Group 2          Total
Group 1           4               0               4
Group 2           0              18              18
From cross-validation:
True                Allocated to
Group         Group 1         Group 2          Total
Group 1           1               3               4
Group 2           4              14              18


Discriminant Function Analysis 'Discriminant function ... residuos'
Comparison: Lasiodora camurujipe -- Lasiodora franciscana

Difference between means:
Procrustes distance:  0,04502195
Mahalanobis distance:      3,1802
T-square:   14,4481,   P-value (parametric): 0,7545
P-values for permutation tests (1000 permutation runs):
Procrustes distance: 0,2590
T-square: 0,1770
(Note: The permutation test using the T-square statistic is equivalent to a test using Mahalanobis distance.)

Classification/misclassification tables
Group 1: Lasiodora camurujipe
Group 2: Lasiodora franciscana
From discriminant function:
True                Allocated to
Group         Group 1         Group 2          Total
Group 1           2               0               2
Group 2           0               5               5
From cross-validation:
True                Allocated to
Group         Group 1         Group 2          Total
Group 1           1               1               2
Group 2           3               2               5


Discriminant Function Analysis 'Discriminant function ... residuos'
Comparison: Lasiodora camurujipe -- Lasiodora klugi

Difference between means:
Procrustes distance:  0,03218133
Mahalanobis distance:      1,9764
T-square:    5,5801,   P-value (parametric): 0,9121
P-values for permutation tests (1000 permutation runs):
Procrustes distance: 0,2640
T-square: 0,4580
(Note: The permutation test using the T-square statistic is equivalent to a test using Mahalanobis distance.)

Classification/misclassification tables
Group 1: Lasiodora camurujipe
Group 2: Lasiodora klugi
From discriminant function:
True                Allocated to
Group         Group 1         Group 2          Total
Group 1           2               0               2
Group 2           1               4               5
From cross-validation:
True                Allocated to
Group         Group 1         Group 2          Total
Group 1           1               1               2
Group 2           3               2               5


Discriminant Function Analysis 'Discriminant function ... residuos'
Comparison: Lasiodora camurujipe -- Lasiodora parahybana

Difference between means:
Procrustes distance:  0,02098683
Mahalanobis distance:      0,7036
T-square:    0,6600,   P-value (parametric): 0,9921
P-values for permutation tests (1000 permutation runs):
Procrustes distance: 0,7610
T-square: 0,7150
(Note: The permutation test using the T-square statistic is equivalent to a test using Mahalanobis distance.)

Classification/misclassification tables
Group 1: Lasiodora camurujipe
Group 2: Lasiodora parahybana
From discriminant function:
True                Allocated to
Group         Group 1         Group 2          Total
Group 1           2               0               2
Group 2           3               1               4
From cross-validation:
True                Allocated to
Group         Group 1         Group 2          Total
Group 1           0               2               2
Group 2           2               2               4


Discriminant Function Analysis 'Discriminant function ... residuos'
Comparison: Lasiodora camurujipe -- Lasiodora sertaneja

Difference between means:
Procrustes distance:  0,06397624
Mahalanobis distance:      3,1373
T-square:   15,7484,   P-value (parametric): 0,9214
P-values for permutation tests (1000 permutation runs):
Procrustes distance: 0,1380
T-square: 0,1250
(Note: The permutation test using the T-square statistic is equivalent to a test using Mahalanobis distance.)

Classification/misclassification tables
Group 1: Lasiodora camurujipe
Group 2: Lasiodora sertaneja
From discriminant function:
True                Allocated to
Group         Group 1         Group 2          Total
Group 1           2               0               2
Group 2           0               8               8
From cross-validation:
True                Allocated to
Group         Group 1         Group 2          Total
Group 1           2               0               2
Group 2           2               6               8


Discriminant Function Analysis 'Discriminant function ... residuos'
Comparison: Lasiodora camurujipe -- Lasiodora subcanens

Difference between means:
Procrustes distance:  0,02701068
Mahalanobis distance:      1,6463
T-square:    3,8720,   P-value (parametric): 0,9482
P-values for permutation tests (1000 permutation runs):
Procrustes distance: 0,3250
T-square: 0,2730
(Note: The permutation test using the T-square statistic is equivalent to a test using Mahalanobis distance.)

Classification/misclassification tables
Group 1: Lasiodora camurujipe
Group 2: Lasiodora subcanens
From discriminant function:
True                Allocated to
Group         Group 1         Group 2          Total
Group 1           2               0               2
Group 2           1               4               5
From cross-validation:
True                Allocated to
Group         Group 1         Group 2          Total
Group 1           1               1               2
Group 2           1               4               5


Discriminant Function Analysis 'Discriminant function ... residuos'
Comparison: Lasiodora camurujipe -- Lasiocyano sazimai

Difference between means:
Procrustes distance:  0,02902012
Mahalanobis distance:      9,3687
T-square:  157,9921,   P-value (parametric): 0,3804
P-values for permutation tests (1000 permutation runs):
Procrustes distance: 0,1380
T-square: 0,3500
(Note: The permutation test using the T-square statistic is equivalent to a test using Mahalanobis distance.)

Classification/misclassification tables
Group 1: Lasiodora camurujipe
Group 2: Lasiocyano sazimai
From discriminant function:
True                Allocated to
Group         Group 1         Group 2          Total
Group 1           2               0               2
Group 2           0              18              18
From cross-validation:
True                Allocated to
Group         Group 1         Group 2          Total
Group 1           0               2               2
Group 2           6              12              18


Discriminant Function Analysis 'Discriminant function ... residuos'
Comparison: Lasiodora franciscana -- Lasiodora klugi

Difference between means:
Procrustes distance:  0,02482417
Mahalanobis distance:      1,7914
T-square:    8,0232,   P-value (parametric): 0,9777
P-values for permutation tests (1000 permutation runs):
Procrustes distance: 0,4650
T-square: 0,6240
(Note: The permutation test using the T-square statistic is equivalent to a test using Mahalanobis distance.)

Classification/misclassification tables
Group 1: Lasiodora franciscana
Group 2: Lasiodora klugi
From discriminant function:
True                Allocated to
Group         Group 1         Group 2          Total
Group 1           3               2               5
Group 2           1               4               5
From cross-validation:
True                Allocated to
Group         Group 1         Group 2          Total
Group 1           1               4               5
Group 2           1               4               5


Discriminant Function Analysis 'Discriminant function ... residuos'
Comparison: Lasiodora franciscana -- Lasiodora parahybana

Difference between means:
Procrustes distance:  0,03998961
Mahalanobis distance:      2,9811
T-square:   19,7483,   P-value (parametric): 0,8408
P-values for permutation tests (1000 permutation runs):
Procrustes distance: 0,1220
T-square: 0,1400
(Note: The permutation test using the T-square statistic is equivalent to a test using Mahalanobis distance.)

Classification/misclassification tables
Group 1: Lasiodora franciscana
Group 2: Lasiodora parahybana
From discriminant function:
True                Allocated to
Group         Group 1         Group 2          Total
Group 1           5               0               5
Group 2           0               4               4
From cross-validation:
True                Allocated to
Group         Group 1         Group 2          Total
Group 1           3               2               5
Group 2           0               4               4


Discriminant Function Analysis 'Discriminant function ... residuos'
Comparison: Lasiodora franciscana -- Lasiodora sertaneja

Difference between means:
Procrustes distance:  0,03190595
Mahalanobis distance:      3,0357
T-square:   28,3544,   P-value (parametric): 0,9368
P-values for permutation tests (1000 permutation runs):
Procrustes distance: 0,3090
T-square: 0,5770
(Note: The permutation test using the T-square statistic is equivalent to a test using Mahalanobis distance.)

Classification/misclassification tables
Group 1: Lasiodora franciscana
Group 2: Lasiodora sertaneja
From discriminant function:
True                Allocated to
Group         Group 1         Group 2          Total
Group 1           5               0               5
Group 2           1               7               8
From cross-validation:
True                Allocated to
Group         Group 1         Group 2          Total
Group 1           3               2               5
Group 2           3               5               8


Discriminant Function Analysis 'Discriminant function ... residuos'
Comparison: Lasiodora franciscana -- Lasiodora subcanens

Difference between means:
Procrustes distance:  0,02899773
Mahalanobis distance:      2,3016
T-square:   13,2439,   P-value (parametric): 0,9408
P-values for permutation tests (1000 permutation runs):
Procrustes distance: 0,2610
T-square: 0,4430
(Note: The permutation test using the T-square statistic is equivalent to a test using Mahalanobis distance.)

Classification/misclassification tables
Group 1: Lasiodora franciscana
Group 2: Lasiodora subcanens
From discriminant function:
True                Allocated to
Group         Group 1         Group 2          Total
Group 1           5               0               5
Group 2           1               4               5
From cross-validation:
True                Allocated to
Group         Group 1         Group 2          Total
Group 1           3               2               5
Group 2           3               2               5


Discriminant Function Analysis 'Discriminant function ... residuos'
Comparison: Lasiodora franciscana -- Lasiocyano sazimai

Difference between means:
Procrustes distance:  0,02596161
Mahalanobis distance:     10,5092
T-square:  432,1729,   P-value (parametric): 0,0093
P-values for permutation tests (1000 permutation runs):
Procrustes distance: 0,0830
T-square: 0,0050
(Note: The permutation test using the T-square statistic is equivalent to a test using Mahalanobis distance.)

Classification/misclassification tables
Group 1: Lasiodora franciscana
Group 2: Lasiocyano sazimai
From discriminant function:
True                Allocated to
Group         Group 1         Group 2          Total
Group 1           5               0               5
Group 2           0              18              18
From cross-validation:
True                Allocated to
Group         Group 1         Group 2          Total
Group 1           5               0               5
Group 2           3              15              18


Discriminant Function Analysis 'Discriminant function ... residuos'
Comparison: Lasiodora klugi -- Lasiodora parahybana

Difference between means:
Procrustes distance:  0,03028538
Mahalanobis distance:      3,2373
T-square:   23,2887,   P-value (parametric): 0,8098
P-values for permutation tests (1000 permutation runs):
Procrustes distance: 0,0950
T-square: 0,0470
(Note: The permutation test using the T-square statistic is equivalent to a test using Mahalanobis distance.)

Classification/misclassification tables
Group 1: Lasiodora klugi
Group 2: Lasiodora parahybana
From discriminant function:
True                Allocated to
Group         Group 1         Group 2          Total
Group 1           5               0               5
Group 2           1               3               4
From cross-validation:
True                Allocated to
Group         Group 1         Group 2          Total
Group 1           4               1               5
Group 2           1               3               4


Discriminant Function Analysis 'Discriminant function ... residuos'
Comparison: Lasiodora klugi -- Lasiodora sertaneja

Difference between means:
Procrustes distance:  0,03771000
Mahalanobis distance:      2,7903
T-square:   23,9571,   P-value (parametric): 0,9539
P-values for permutation tests (1000 permutation runs):
Procrustes distance: 0,1660
T-square: 0,4290
(Note: The permutation test using the T-square statistic is equivalent to a test using Mahalanobis distance.)

Classification/misclassification tables
Group 1: Lasiodora klugi
Group 2: Lasiodora sertaneja
From discriminant function:
True                Allocated to
Group         Group 1         Group 2          Total
Group 1           5               0               5
Group 2           1               7               8
From cross-validation:
True                Allocated to
Group         Group 1         Group 2          Total
Group 1           2               3               5
Group 2           4               4               8


Discriminant Function Analysis 'Discriminant function ... residuos'
Comparison: Lasiodora klugi -- Lasiodora subcanens

Difference between means:
Procrustes distance:  0,01874384
Mahalanobis distance:      1,8437
T-square:    8,4977,   P-value (parametric): 0,9747
P-values for permutation tests (1000 permutation runs):
Procrustes distance: 0,6340
T-square: 0,3950
(Note: The permutation test using the T-square statistic is equivalent to a test using Mahalanobis distance.)

Classification/misclassification tables
Group 1: Lasiodora klugi
Group 2: Lasiodora subcanens
From discriminant function:
True                Allocated to
Group         Group 1         Group 2          Total
Group 1           5               0               5
Group 2           1               4               5
From cross-validation:
True                Allocated to
Group         Group 1         Group 2          Total
Group 1           3               2               5
Group 2           3               2               5


Discriminant Function Analysis 'Discriminant function ... residuos'
Comparison: Lasiodora klugi -- Lasiocyano sazimai

Difference between means:
Procrustes distance:  0,01567884
Mahalanobis distance:      5,0937
T-square:  101,5284,   P-value (parametric): 0,2381
P-values for permutation tests (1000 permutation runs):
Procrustes distance: 0,4080
T-square: 0,2570
(Note: The permutation test using the T-square statistic is equivalent to a test using Mahalanobis distance.)

Classification/misclassification tables
Group 1: Lasiodora klugi
Group 2: Lasiocyano sazimai
From discriminant function:
True                Allocated to
Group         Group 1         Group 2          Total
Group 1           5               0               5
Group 2           0              18              18
From cross-validation:
True                Allocated to
Group         Group 1         Group 2          Total
Group 1           3               2               5
Group 2           5              13              18


Discriminant Function Analysis 'Discriminant function ... residuos'
Comparison: Lasiodora parahybana -- Lasiodora sertaneja

Difference between means:
Procrustes distance:  0,06134638
Mahalanobis distance:      4,0509
T-square:   43,7584,   P-value (parametric): 0,8385
P-values for permutation tests (1000 permutation runs):
Procrustes distance: 0,0310
T-square: 0,0800
(Note: The permutation test using the T-square statistic is equivalent to a test using Mahalanobis distance.)

Classification/misclassification tables
Group 1: Lasiodora parahybana
Group 2: Lasiodora sertaneja
From discriminant function:
True                Allocated to
Group         Group 1         Group 2          Total
Group 1           4               0               4
Group 2           0               8               8
From cross-validation:
True                Allocated to
Group         Group 1         Group 2          Total
Group 1           2               2               4
Group 2           3               5               8


Discriminant Function Analysis 'Discriminant function ... residuos'
Comparison: Lasiodora parahybana -- Lasiodora subcanens

Difference between means:
Procrustes distance:  0,02133506
Mahalanobis distance:      1,9608
T-square:    8,5437,   P-value (parametric): 0,9522
P-values for permutation tests (1000 permutation runs):
Procrustes distance: 0,4060
T-square: 0,2890
(Note: The permutation test using the T-square statistic is equivalent to a test using Mahalanobis distance.)

Classification/misclassification tables
Group 1: Lasiodora parahybana
Group 2: Lasiodora subcanens
From discriminant function:
True                Allocated to
Group         Group 1         Group 2          Total
Group 1           3               1               4
Group 2           0               5               5
From cross-validation:
True                Allocated to
Group         Group 1         Group 2          Total
Group 1           1               3               4
Group 2           1               4               5


Discriminant Function Analysis 'Discriminant function ... residuos'
Comparison: Lasiodora parahybana -- Lasiocyano sazimai

Difference between means:
Procrustes distance:  0,03262957
Mahalanobis distance:      8,7001
T-square:  247,7164,   P-value (parametric): 0,0707
P-values for permutation tests (1000 permutation runs):
Procrustes distance: 0,0090
T-square: 0,0900
(Note: The permutation test using the T-square statistic is equivalent to a test using Mahalanobis distance.)

Classification/misclassification tables
Group 1: Lasiodora parahybana
Group 2: Lasiocyano sazimai
From discriminant function:
True                Allocated to
Group         Group 1         Group 2          Total
Group 1           4               0               4
Group 2           0              18              18
From cross-validation:
True                Allocated to
Group         Group 1         Group 2          Total
Group 1           1               3               4
Group 2           4              14              18


Discriminant Function Analysis 'Discriminant function ... residuos'
Comparison: Lasiodora sertaneja -- Lasiodora subcanens

Difference between means:
Procrustes distance:  0,04664710
Mahalanobis distance:      3,2693
T-square:   32,8871,   P-value (parametric): 0,9186
P-values for permutation tests (1000 permutation runs):
Procrustes distance: 0,0670
T-square: 0,2440
(Note: The permutation test using the T-square statistic is equivalent to a test using Mahalanobis distance.)

Classification/misclassification tables
Group 1: Lasiodora sertaneja
Group 2: Lasiodora subcanens
From discriminant function:
True                Allocated to
Group         Group 1         Group 2          Total
Group 1           8               0               8
Group 2           1               4               5
From cross-validation:
True                Allocated to
Group         Group 1         Group 2          Total
Group 1           4               4               8
Group 2           3               2               5


Discriminant Function Analysis 'Discriminant function ... residuos'
Comparison: Lasiodora sertaneja -- Lasiocyano sazimai

Difference between means:
Procrustes distance:  0,03868151
Mahalanobis distance:      3,5555
T-square:   70,0147,   P-value (parametric): 0,2279
P-values for permutation tests (1000 permutation runs):
Procrustes distance: 0,0090
T-square: 0,2330
(Note: The permutation test using the T-square statistic is equivalent to a test using Mahalanobis distance.)

Classification/misclassification tables
Group 1: Lasiodora sertaneja
Group 2: Lasiocyano sazimai
From discriminant function:
True                Allocated to
Group         Group 1         Group 2          Total
Group 1           8               0               8
Group 2           0              18              18
From cross-validation:
True                Allocated to
Group         Group 1         Group 2          Total
Group 1           3               5               8
Group 2           4              14              18


Discriminant Function Analysis 'Discriminant function ... residuos'
Comparison: Lasiodora subcanens -- Lasiocyano sazimai

Difference between means:
Procrustes distance:  0,02208969
Mahalanobis distance:      5,9306
T-square:  137,6301,   P-value (parametric): 0,1363
P-values for permutation tests (1000 permutation runs):
Procrustes distance: 0,0970
T-square: 0,1400
(Note: The permutation test using the T-square statistic is equivalent to a test using Mahalanobis distance.)

Classification/misclassification tables
Group 1: Lasiodora subcanens
Group 2: Lasiocyano sazimai
From discriminant function:
True                Allocated to
Group         Group 1         Group 2          Total
Group 1           5               0               5
Group 2           0              18              18
From cross-validation:
True                Allocated to
Group         Group 1         Group 2          Total
Group 1           2               3               5
Group 2           5              13              18
