# Supplementary material for: Testing the Limits of Morphology: A Comprehensive Morphometric Study of the Sister Lineages Lasiocyano Galleti‐Lima, Hamilton, Borges and Guadanucci, 2023 and Lasiodora C. L. Koch, 1850 (Theraphosidae, Mygalomorphae)
Source: J Morphol. 2026 Apr 12;287(4):e70123. doi: 10.1002/jmor.70123 (PMC13071345; doi:10.1002/jmor.70123)
Supplement: Supplementary file 7 — Supporting File 7:. [file JMOR-287-e70123-s005.txt]

MALES
#######Regression Analysis: Regression #############################################################
Dependent variable(s): 
machos-tps:
	ProcCoord1
	ProcCoord2
	ProcCoord3
	ProcCoord4
	ProcCoord5
	ProcCoord6
	ProcCoord7
	ProcCoord8
	ProcCoord9
	ProcCoord10
	ProcCoord11
	ProcCoord12
	ProcCoord13
	ProcCoord14
	ProcCoord15
	ProcCoord16
	ProcCoord17
	ProcCoord18
	ProcCoord19
	ProcCoord20
Independent variable(s): 
machos-tps:
	Centroid Size

Total sample size: 46

	Regression Coefficients

           	Centroid Size
ProcCoord1 	 -0,00001002
ProcCoord2 	  0,00000402
ProcCoord3 	 -0,00000667
ProcCoord4 	 -0,00000049
ProcCoord5 	 -0,00000361
ProcCoord6 	  0,00000068
ProcCoord7 	 -0,00000636
ProcCoord8 	 -0,00000951
ProcCoord9 	  0,00000241
ProcCoord10	 -0,00000073
ProcCoord11	  0,00000316
ProcCoord12	 -0,00000305
ProcCoord13	  0,00000476
ProcCoord14	 -0,00000361
ProcCoord15	  0,00000427
ProcCoord16	 -0,00000195
ProcCoord17	  0,00000986
ProcCoord18	  0,00000597
ProcCoord19	  0,00000219
ProcCoord20	  0,00000868

Sums of squares
Total SS:	        0,05746769
Predicted SS:	        0,00204659
Residual SS:	        0,05542110

% predicted:	  3,5613%

Permutation test against the null hypothesis of independence
Number of randomization rounds: 10000
P-value: 0,1392

#######Principal Component Analysis: PCA: CovMatrix, machos-tps, Procrustes coordinates ########################################################

	Eigenvalues	% Variance	 Cumulative %
  1.	 0,00058175	  45,554	   45,554
  2.	 0,00016186	  12,674	   58,228
  3.	 0,00013473	  10,550	   68,777
  4.	 0,00009435	   7,388	   76,165
  5.	 0,00007285	   5,705	   81,870
  6.	 0,00005552	   4,348	   86,218
  7.	 0,00003770	   2,952	   89,170
  8.	 0,00003077	   2,409	   91,579
  9.	 0,00002863	   2,242	   93,821
 10.	 0,00001996	   1,563	   95,384
 11.	 0,00001644	   1,287	   96,671
 12.	 0,00001328	   1,040	   97,711
 13.	 0,00000936	   0,733	   98,444
 14.	 0,00000853	   0,668	   99,112
 15.	 0,00000683	   0,535	   99,646
 16.	 0,00000452	   0,354	  100,000

Total variance:  0,00127706

Variance of the eigenvalues:  0,0000000189000
Eigenvalue variance scaled by total variance:  0,01159
Eigenvalue variance scaled by total variance and number of variables:  0,19778
Note: throughout all calculations of eigenvalue variances, the dimensionality used was 16.
Please double-check because this dimensionality may not be appropriate for all situations.

	Principal Component Coefficients

	  PC1   	  PC2   	  PC3   	  PC4   	  PC5   	  PC6   	  PC7   	  PC8   	  PC9   	  PC10   	  PC11   	  PC12   	  PC13   	  PC14   	  PC15   	  PC16   
   x1	-0,124600	 0,036905	-0,141988	 0,040598	 0,296338	 0,574130	-0,019421	 0,085500	-0,300362	 0,166676	 0,234181	 0,102547	-0,034130	 0,025936	 0,059768	 0,353048
   y1	 0,201968	-0,106513	 0,020675	-0,394158	 0,200989	-0,163892	 0,311006	 0,303003	-0,041107	 0,206081	 0,222615	-0,308136	-0,069298	-0,326911	 0,113840	-0,014780
   x2	-0,408599	-0,236909	 0,008256	 0,265050	 0,095334	-0,090545	-0,036900	 0,332984	 0,177476	 0,226470	-0,396867	-0,114812	 0,201669	-0,054712	-0,230657	-0,226630
   y2	 0,051969	-0,155783	 0,111298	-0,082911	-0,446726	 0,352509	-0,141163	-0,145606	-0,427166	 0,099434	-0,069986	 0,031997	 0,398328	-0,097713	-0,100478	-0,191966
   x3	-0,293008	-0,009493	-0,107551	 0,003251	-0,148462	-0,044036	-0,136106	-0,131636	 0,128288	-0,482291	 0,108830	-0,013396	 0,065250	-0,251518	 0,577713	-0,016454
   y3	-0,122314	 0,110525	 0,188792	 0,169563	-0,327295	 0,329815	-0,066390	 0,354000	 0,292529	 0,051380	 0,020294	-0,141158	-0,475463	 0,170541	 0,081978	 0,111206
   x4	-0,218306	 0,437190	-0,112902	-0,191517	-0,088170	-0,143654	 0,109186	-0,363956	-0,067309	 0,035974	-0,115891	-0,188678	-0,152612	 0,024873	-0,420742	 0,272065
   y4	-0,214432	 0,270897	-0,108705	-0,258368	 0,284786	 0,067983	-0,144224	 0,080428	 0,339064	 0,046719	 0,137397	 0,464615	 0,247967	-0,183901	-0,129331	-0,126352
   x5	 0,020838	-0,066069	 0,115633	 0,176959	 0,061580	-0,350533	 0,172036	 0,121375	-0,307525	 0,189700	 0,099075	 0,458000	-0,043724	 0,345319	 0,223605	 0,008850
   y5	-0,236871	-0,455533	-0,513263	-0,013176	-0,059714	-0,049327	 0,354799	-0,065897	-0,074409	-0,176131	-0,021578	-0,095842	-0,036542	 0,109770	-0,063280	 0,121647
   x6	 0,196156	-0,315521	 0,264066	 0,139383	 0,314252	 0,031652	-0,264661	-0,161548	 0,159170	-0,157705	 0,334902	-0,347981	 0,150520	 0,082838	-0,220336	 0,071743
   y6	-0,154063	 0,165993	 0,031756	-0,104705	 0,148820	-0,286174	-0,485038	-0,076319	-0,276632	 0,236908	-0,161807	-0,318629	-0,034827	 0,136387	 0,317856	-0,012832
   x7	 0,332586	-0,077110	 0,025549	 0,022123	 0,155797	 0,152018	 0,028716	-0,133709	-0,051366	 0,005760	-0,514975	 0,132195	-0,348050	-0,465290	 0,086566	-0,074708
   y7	-0,080566	 0,215162	 0,332200	 0,374108	-0,013070	-0,216713	 0,140482	 0,133085	-0,301651	-0,379560	 0,160024	 0,065444	-0,039196	-0,313914	-0,258286	 0,020509
   x8	 0,264380	 0,388046	 0,024843	-0,053428	-0,085542	 0,107585	 0,368984	 0,210231	 0,093584	-0,126791	-0,162990	-0,236599	 0,452170	 0,235824	 0,176655	-0,048982
   y8	-0,083789	-0,085566	 0,372538	 0,088162	 0,046701	 0,053971	 0,346907	-0,571713	 0,315556	 0,249921	-0,002491	 0,086833	 0,014759	 0,107416	 0,169474	-0,031439
   x9	 0,191731	-0,172775	 0,017434	-0,182139	-0,496175	-0,273513	-0,192535	 0,086851	 0,214450	 0,214317	 0,140045	 0,188978	 0,054018	-0,152259	-0,091816	 0,360209
   y9	 0,207361	-0,137732	 0,093375	-0,285801	 0,160187	-0,010507	-0,166496	 0,094149	 0,034870	-0,443104	-0,351585	 0,214043	-0,042195	 0,383545	-0,117246	 0,181352
   x10	 0,038821	 0,015735	-0,093341	-0,220281	-0,104950	 0,036896	-0,029299	-0,046091	-0,046406	-0,072110	 0,273690	 0,019746	-0,345111	 0,208990	-0,160755	-0,699141
   y10	 0,430737	 0,178549	-0,528666	 0,507285	 0,005322	-0,077665	-0,149884	-0,105131	 0,138947	 0,108353	 0,067116	 0,000831	 0,036469	 0,014780	-0,014526	-0,057346
   
#######Canonical Variate Analysis: CVA -MALES ###################################################################

Dataset: machos-tps
Classification criterion: SPP.

Groups 	 Observations
1.	Lasiodora benedeni	    6
2.	Lasiodora camurujipe	2
3.	Lasiodora franciscana	4
4.	Lasiodora klugi	        5
5.	Lasiodora parahybana	5
6.	Lasiodora sertaneja	    6
7.	Lasiodora subcanens	    5
8.	Lasiocyano sazimai	    13

Variation among groups, scaled by the inverse of the within-group variation

	Eigenvalues	% Variance	 Cumulative %
  1.	 6,32419552	  62,307	   62,307
  2.	 1,57325065	  15,500	   77,806
  3.	 1,03904943	  10,237	   88,043
  4.	 0,63216945	   6,228	   94,271
  5.	 0,37368890	   3,682	   97,953
  6.	 0,18481126	   1,821	   99,774
  7.	 0,02296559	   0,226	  100,000

Global test against the null hypothesis of no differences among group means
Permutation tests (10000 permutation iterations)
Goodall's F:     2,1481,   P-value: 0,0017
Pillai's trace:     2,8222,   P-value: 0,0864

Mahalanobis distances among groups:

    	        L.benedeni	L. camurujipe L. franciscana L. klugi L. parahybana	L. sertaneja L. subcanens
L. camurujipe	   4,1255
L. franciscana	   2,3225	   4,2879
L. klugi	       3,3509	   2,9553	     3,2361
L. parahybana	   2,8980	   4,0321	     3,0350	      2,9017
L. sertaneja	   5,3429	   6,6379	     4,7655	      5,1550	   5,9540
L. subcanens	   3,6003	   4,7896	     2,6036	      3,9790	   3,4515	   4,9291
Lasiocyano sazimai 3,0398	   4,5367	     2,9410	      4,5039	   3,7397	   7,4898	   4,5932

Procrustes distances among groups:

     	        L.benedeni	L. camurujipe L. franciscana L. klugi L. parahybana	L. sertaneja L. subcanens  	
L. camurujipe	   0,0284
L. franciscana	   0,0165	   0,0261
L. klugi	       0,0327	   0,0227	   0,0229
L. parahybana	   0,0139	   0,0304	   0,0207	   0,0350
L. sertaneja	   0,0334	   0,0327	   0,0242	   0,0228	   0,0375
L. subcanens	   0,0343	   0,0312	   0,0226	   0,0201	   0,0356	   0,0312
Lasiocyano sazimai 0,0128	   0,0304	   0,0192	   0,0368	   0,0160	   0,0405	   0,0365

Canonical coefficients:

	  CV1   	  CV2   	  CV3   	  CV4   	  CV5   	  CV6   	  CV7   
   x1	 120,9332	  35,2569	  20,2880	 -85,5591	 -38,1694	 -47,1838	  72,8872
   y1	   1,8122	  16,8583	  44,1133	 -66,0061	 -15,4259	  21,4952	 -42,7174
   x2	-140,5486	  62,7296	 -82,3367	  32,8389	  96,8327	  39,4150	 -42,6246
   y2	 -45,5706	  21,3955	 -24,0407	  71,4618	  27,5046	 -28,6419	  49,6913
   x3	 -14,4295	  -6,6551	 146,0837	 -12,3214	  28,3653	 -48,2383	 -37,3151
   y3	  31,1205	  -7,0691	  39,1317	 -83,4141	   3,3948	  -8,2031	  26,6852
   x4	  50,2482	  91,3491	-105,4182	 -33,7143	 -97,3559	  16,9725	   6,1869
   y4	   9,2991	  15,5608	 -69,0423	  33,8368	 -27,4223	 -10,7815	 -86,2338
   x5	  14,1619	-203,4151	 -11,4207	  77,2772	   5,1746	 -27,4147	  58,5589
   y5	 -20,8491	   6,8711	  47,1197	 -17,1390	 -35,3082	  -5,4853	  -1,4691
   x6	  42,1956	  78,6279	  -9,6236	 -77,9211	  31,6175	  29,1586	   4,5571
   y6	  52,7754	-107,6006	   9,4915	 -26,9070	 121,1827	  41,8550	  59,5820
   x7	-160,9298	  74,0765	  64,1046	  50,1975	 -58,0799	  21,7943	 -36,4977
   y7	 -27,9127	 114,1766	   9,5500	  65,3787	 -60,8149	 -93,4094	 -49,9081
   x8	 125,8696	   3,5086	 -24,3293	 -26,4786	  92,1044	  -1,4922	  25,6986
   y8	-108,6124	 -42,0774	 -38,9640	 -21,7180	 -60,7549	  79,7489	  51,0667
   x9	 -22,5092	  54,4541	-111,5489	 -12,8054	 -48,6401	 -19,3139	 -31,5053
   y9	  91,9596	 -61,0146	 -16,1791	   3,1280	  22,9099	 -35,4048	  -0,6565
   x10	 -14,9914	-189,9324	 114,2013	  88,4863	 -11,8492	  36,3026	 -19,9461
   y10	  15,9779	  42,8995	  -1,1801	  41,3789	  24,7342	  38,8269	  -6,0402

#######Discriminant Function Analysis 'Discriminant function' #################################################
Comparison: Lasiodora benedeni -- Lasiodora camurujipe

Difference between means:
Procrustes distance:  0,02836271
Mahalanobis distance:      2,0354
T-square:    6,2143,   P-value (parametric): 0,9472
P-values for permutation tests (1000 permutation runs):
Procrustes distance: 0,1070
T-square: 0,5150
(Note: The permutation test using the T-square statistic is equivalent to a test using Mahalanobis distance.)

Classification/misclassification tables
Group 1: Lasiodora benedeni
Group 2: Lasiodora camurujipe
From discriminant function:
True                Allocated to
Group         Group 1         Group 2          Total
Group 1           4               2               6
Group 2           0               2               2
From cross-validation:
True                Allocated to
Group         Group 1         Group 2          Total
Group 1           4               2               6
Group 2           1               1               2


Discriminant Function Analysis 'Discriminant function'
Comparison: Lasiodora benedeni -- Lasiodora franciscana

Difference between means:
Procrustes distance:  0,01647995
Mahalanobis distance:      1,4984
T-square:    5,3883,   P-value (parametric): 0,9913
P-values for permutation tests (1000 permutation runs):
Procrustes distance: 0,6250
T-square: 0,8440
(Note: The permutation test using the T-square statistic is equivalent to a test using Mahalanobis distance.)

Classification/misclassification tables
Group 1: Lasiodora benedeni
Group 2: Lasiodora franciscana
From discriminant function:
True                Allocated to
Group         Group 1         Group 2          Total
Group 1           5               1               6
Group 2           1               3               4
From cross-validation:
True                Allocated to
Group         Group 1         Group 2          Total
Group 1           3               3               6
Group 2           3               1               4


Discriminant Function Analysis 'Discriminant function'
Comparison: Lasiodora benedeni -- Lasiodora klugi

Difference between means:
Procrustes distance:  0,03274674
Mahalanobis distance:      2,4032
T-square:   15,7514,   P-value (parametric): 0,9504
P-values for permutation tests (1000 permutation runs):
Procrustes distance: 0,0060
T-square: 0,1540
(Note: The permutation test using the T-square statistic is equivalent to a test using Mahalanobis distance.)

Classification/misclassification tables
Group 1: Lasiodora benedeni
Group 2: Lasiodora klugi
From discriminant function:
True                Allocated to
Group         Group 1         Group 2          Total
Group 1           6               0               6
Group 2           1               4               5
From cross-validation:
True                Allocated to
Group         Group 1         Group 2          Total
Group 1           4               2               6
Group 2           2               3               5


Discriminant Function Analysis 'Discriminant function'
Comparison: Lasiodora benedeni -- Lasiodora parahybana

Difference between means:
Procrustes distance:  0,01393200
Mahalanobis distance:      2,0854
T-square:   11,8612,   P-value (parametric): 0,9719
P-values for permutation tests (1000 permutation runs):
Procrustes distance: 0,7160
T-square: 0,5920
(Note: The permutation test using the T-square statistic is equivalent to a test using Mahalanobis distance.)

Classification/misclassification tables
Group 1: Lasiodora benedeni
Group 2: Lasiodora parahybana
From discriminant function:
True                Allocated to
Group         Group 1         Group 2          Total
Group 1           5               1               6
Group 2           0               5               5
From cross-validation:
True                Allocated to
Group         Group 1         Group 2          Total
Group 1           2               4               6
Group 2           2               3               5


Discriminant Function Analysis 'Discriminant function'
Comparison: Lasiodora benedeni -- Lasiodora sertaneja

Difference between means:
Procrustes distance:  0,03337593
Mahalanobis distance:      5,5849
T-square:   93,5724,   P-value (parametric): 0,6744
P-values for permutation tests (1000 permutation runs):
Procrustes distance: <.0001
T-square: 0,0020
(Note: The permutation test using the T-square statistic is equivalent to a test using Mahalanobis distance.)

Classification/misclassification tables
Group 1: Lasiodora benedeni
Group 2: Lasiodora sertaneja
From discriminant function:
True                Allocated to
Group         Group 1         Group 2          Total
Group 1           6               0               6
Group 2           0               6               6
From cross-validation:
True                Allocated to
Group         Group 1         Group 2          Total
Group 1           4               2               6
Group 2           0               6               6


Discriminant Function Analysis 'Discriminant function'
Comparison: Lasiodora benedeni -- Lasiodora subcanens

Difference between means:
Procrustes distance:  0,03427772
Mahalanobis distance:      3,3322
T-square:   30,2823,   P-value (parametric): 0,8636
P-values for permutation tests (1000 permutation runs):
Procrustes distance: 0,0540
T-square: 0,4040
(Note: The permutation test using the T-square statistic is equivalent to a test using Mahalanobis distance.)

Classification/misclassification tables
Group 1: Lasiodora benedeni
Group 2: Lasiodora subcanens
From discriminant function:
True                Allocated to
Group         Group 1         Group 2          Total
Group 1           5               1               6
Group 2           0               5               5
From cross-validation:
True                Allocated to
Group         Group 1         Group 2          Total
Group 1           2               4               6
Group 2           4               1               5


Discriminant Function Analysis 'Discriminant function'
Comparison: Lasiodora benedeni -- Lasiocyano sazimai

Difference between means:
Procrustes distance:  0,01278416
Mahalanobis distance:      7,7072
T-square:  243,8553,   P-value (parametric): 0,4167
P-values for permutation tests (1000 permutation runs):
Procrustes distance: 0,7420
T-square: 0,4060
(Note: The permutation test using the T-square statistic is equivalent to a test using Mahalanobis distance.)

Classification/misclassification tables
Group 1: Lasiodora benedeni
Group 2: Lasiocyano sazimai
From discriminant function:
True                Allocated to
Group         Group 1         Group 2          Total
Group 1           6               0               6
Group 2           0              13              13
From cross-validation:
True                Allocated to
Group         Group 1         Group 2          Total
Group 1           1               5               6
Group 2           4               9              13


Discriminant Function Analysis 'Discriminant function'
Comparison: Lasiodora camurujipe -- Lasiodora franciscana

Difference between means:
Procrustes distance:  0,02609844
Mahalanobis distance:      0,9686
T-square:    1,2509,   P-value (parametric): 0,9768
P-values for permutation tests (1000 permutation runs):
Procrustes distance: 0,5580
T-square: 0,5630
(Note: The permutation test using the T-square statistic is equivalent to a test using Mahalanobis distance.)

Classification/misclassification tables
Group 1: Lasiodora camurujipe
Group 2: Lasiodora franciscana
From discriminant function:
True                Allocated to
Group         Group 1         Group 2          Total
Group 1           1               1               2
Group 2           2               2               4
From cross-validation:
True                Allocated to
Group         Group 1         Group 2          Total
Group 1           1               1               2
Group 2           2               2               4


Discriminant Function Analysis 'Discriminant function'
Comparison: Lasiodora camurujipe -- Lasiodora klugi

Difference between means:
Procrustes distance:  0,02265806
Mahalanobis distance:      1,6499
T-square:    3,8890,   P-value (parametric): 0,9478
P-values for permutation tests (1000 permutation runs):
Procrustes distance: 0,5320
T-square: 0,4340
(Note: The permutation test using the T-square statistic is equivalent to a test using Mahalanobis distance.)

Classification/misclassification tables
Group 1: Lasiodora camurujipe
Group 2: Lasiodora klugi
From discriminant function:
True                Allocated to
Group         Group 1         Group 2          Total
Group 1           2               0               2
Group 2           1               4               5
From cross-validation:
True                Allocated to
Group         Group 1         Group 2          Total
Group 1           1               1               2
Group 2           3               2               5


Discriminant Function Analysis 'Discriminant function'
Comparison: Lasiodora camurujipe -- Lasiodora parahybana

Difference between means:
Procrustes distance:  0,03041945
Mahalanobis distance:      1,8661
T-square:    4,9748,   P-value (parametric): 0,9249
P-values for permutation tests (1000 permutation runs):
Procrustes distance: 0,1690
T-square: 0,1960
(Note: The permutation test using the T-square statistic is equivalent to a test using Mahalanobis distance.)

Classification/misclassification tables
Group 1: Lasiodora camurujipe
Group 2: Lasiodora parahybana
From discriminant function:
True                Allocated to
Group         Group 1         Group 2          Total
Group 1           1               1               2
Group 2           0               5               5
From cross-validation:
True                Allocated to
Group         Group 1         Group 2          Total
Group 1           1               1               2
Group 2           0               5               5


Discriminant Function Analysis 'Discriminant function'
Comparison: Lasiodora camurujipe -- Lasiodora sertaneja

Difference between means:
Procrustes distance:  0,03269634
Mahalanobis distance:      1,8318
T-square:    5,0333,   P-value (parametric): 0,9632
P-values for permutation tests (1000 permutation runs):
Procrustes distance: 0,1080
T-square: 0,6240
(Note: The permutation test using the T-square statistic is equivalent to a test using Mahalanobis distance.)

Classification/misclassification tables
Group 1: Lasiodora camurujipe
Group 2: Lasiodora sertaneja
From discriminant function:
True                Allocated to
Group         Group 1         Group 2          Total
Group 1           2               0               2
Group 2           1               5               6
From cross-validation:
True                Allocated to
Group         Group 1         Group 2          Total
Group 1           1               1               2
Group 2           3               3               6


Discriminant Function Analysis 'Discriminant function'
Comparison: Lasiodora camurujipe -- Lasiodora subcanens

Difference between means:
Procrustes distance:  0,03120476
Mahalanobis distance:      1,6869
T-square:    4,0653,   P-value (parametric): 0,9441
P-values for permutation tests (1000 permutation runs):
Procrustes distance: 0,4100
T-square: 0,3440
(Note: The permutation test using the T-square statistic is equivalent to a test using Mahalanobis distance.)

Classification/misclassification tables
Group 1: Lasiodora camurujipe
Group 2: Lasiodora subcanens
From discriminant function:
True                Allocated to
Group         Group 1         Group 2          Total
Group 1           2               0               2
Group 2           1               4               5
From cross-validation:
True                Allocated to
Group         Group 1         Group 2          Total
Group 1           1               1               2
Group 2           2               3               5


Discriminant Function Analysis 'Discriminant function'
Comparison: Lasiodora camurujipe -- Lasiocyano sazimai

Difference between means:
Procrustes distance:  0,03038325
Mahalanobis distance:     10,2616
T-square:  182,5211,   P-value (parametric): 0,6465
P-values for permutation tests (1000 permutation runs):
Procrustes distance: 0,3110
T-square: 0,0690
(Note: The permutation test using the T-square statistic is equivalent to a test using Mahalanobis distance.)

Classification/misclassification tables
Group 1: Lasiodora camurujipe
Group 2: Lasiocyano sazimai
From discriminant function:
True                Allocated to
Group         Group 1         Group 2          Total
Group 1           2               0               2
Group 2           0              13              13
From cross-validation:
True                Allocated to
Group         Group 1         Group 2          Total
Group 1           1               1               2
Group 2           3              10              13


Discriminant Function Analysis 'Discriminant function'
Comparison: Lasiodora franciscana -- Lasiodora klugi

Difference between means:
Procrustes distance:  0,02293468
Mahalanobis distance:      1,5425
T-square:    5,2871,   P-value (parametric): 0,9813
P-values for permutation tests (1000 permutation runs):
Procrustes distance: 0,1900
T-square: 0,9130
(Note: The permutation test using the T-square statistic is equivalent to a test using Mahalanobis distance.)

Classification/misclassification tables
Group 1: Lasiodora franciscana
Group 2: Lasiodora klugi
From discriminant function:
True                Allocated to
Group         Group 1         Group 2          Total
Group 1           3               1               4
Group 2           2               3               5
From cross-validation:
True                Allocated to
Group         Group 1         Group 2          Total
Group 1           1               3               4
Group 2           3               2               5


Discriminant Function Analysis 'Discriminant function'
Comparison: Lasiodora franciscana -- Lasiodora parahybana

Difference between means:
Procrustes distance:  0,02072871
Mahalanobis distance:      1,9415
T-square:    8,3768,   P-value (parametric): 0,9538
P-values for permutation tests (1000 permutation runs):
Procrustes distance: 0,3840
T-square: 0,3080
(Note: The permutation test using the T-square statistic is equivalent to a test using Mahalanobis distance.)

Classification/misclassification tables
Group 1: Lasiodora franciscana
Group 2: Lasiodora parahybana
From discriminant function:
True                Allocated to
Group         Group 1         Group 2          Total
Group 1           4               0               4
Group 2           2               3               5
From cross-validation:
True                Allocated to
Group         Group 1         Group 2          Total
Group 1           2               2               4
Group 2           2               3               5


Discriminant Function Analysis 'Discriminant function'
Comparison: Lasiodora franciscana -- Lasiodora sertaneja

Difference between means:
Procrustes distance:  0,02416616
Mahalanobis distance:      4,1355
T-square:   41,0462,   P-value (parametric): 0,7529
P-values for permutation tests (1000 permutation runs):
Procrustes distance: 0,1280
T-square: 0,0560
(Note: The permutation test using the T-square statistic is equivalent to a test using Mahalanobis distance.)

Classification/misclassification tables
Group 1: Lasiodora franciscana
Group 2: Lasiodora sertaneja
From discriminant function:
True                Allocated to
Group         Group 1         Group 2          Total
Group 1           4               0               4
Group 2           0               6               6
From cross-validation:
True                Allocated to
Group         Group 1         Group 2          Total
Group 1           1               3               4
Group 2           4               2               6


Discriminant Function Analysis 'Discriminant function'
Comparison: Lasiodora franciscana -- Lasiodora subcanens

Difference between means:
Procrustes distance:  0,02259240
Mahalanobis distance:      1,2776
T-square:    3,6270,   P-value (parametric): 0,9921
P-values for permutation tests (1000 permutation runs):
Procrustes distance: 0,5470
T-square: 0,9230
(Note: The permutation test using the T-square statistic is equivalent to a test using Mahalanobis distance.)

Classification/misclassification tables
Group 1: Lasiodora franciscana
Group 2: Lasiodora subcanens
From discriminant function:
True                Allocated to
Group         Group 1         Group 2          Total
Group 1           3               1               4
Group 2           1               4               5
From cross-validation:
True                Allocated to
Group         Group 1         Group 2          Total
Group 1           2               2               4
Group 2           3               2               5


Discriminant Function Analysis 'Discriminant function'
Comparison: Lasiodora franciscana -- Lasiocyano sazimai

Difference between means:
Procrustes distance:  0,01917133
Mahalanobis distance:     13,5417
T-square:  560,9224,   P-value (parametric): 0,4640
P-values for permutation tests (1000 permutation runs):
Procrustes distance: 0,4730
T-square: 0,4320
(Note: The permutation test using the T-square statistic is equivalent to a test using Mahalanobis distance.)

Classification/misclassification tables
Group 1: Lasiodora franciscana
Group 2: Lasiocyano sazimai
From discriminant function:
True                Allocated to
Group         Group 1         Group 2          Total
Group 1           4               0               4
Group 2           0              13              13
From cross-validation:
True                Allocated to
Group         Group 1         Group 2          Total
Group 1           3               1               4
Group 2           3              10              13


Discriminant Function Analysis 'Discriminant function'
Comparison: Lasiodora klugi -- Lasiodora parahybana

Difference between means:
Procrustes distance:  0,03496211
Mahalanobis distance:      2,7358
T-square:   18,7116,   P-value (parametric): 0,8984
P-values for permutation tests (1000 permutation runs):
Procrustes distance: 0,0160
T-square: 0,2820
(Note: The permutation test using the T-square statistic is equivalent to a test using Mahalanobis distance.)

Classification/misclassification tables
Group 1: Lasiodora klugi
Group 2: Lasiodora parahybana
From discriminant function:
True                Allocated to
Group         Group 1         Group 2          Total
Group 1           5               0               5
Group 2           0               5               5
From cross-validation:
True                Allocated to
Group         Group 1         Group 2          Total
Group 1           2               3               5
Group 2           3               2               5


Discriminant Function Analysis 'Discriminant function'
Comparison: Lasiodora klugi -- Lasiodora sertaneja

Difference between means:
Procrustes distance:  0,02275913
Mahalanobis distance:      2,9573
T-square:   23,8519,   P-value (parametric): 0,9015
P-values for permutation tests (1000 permutation runs):
Procrustes distance: 0,1270
T-square: 0,0920
(Note: The permutation test using the T-square statistic is equivalent to a test using Mahalanobis distance.)

Classification/misclassification tables
Group 1: Lasiodora klugi
Group 2: Lasiodora sertaneja
From discriminant function:
True                Allocated to
Group         Group 1         Group 2          Total
Group 1           4               1               5
Group 2           0               6               6
From cross-validation:
True                Allocated to
Group         Group 1         Group 2          Total
Group 1           3               2               5
Group 2           3               3               6


Discriminant Function Analysis 'Discriminant function'
Comparison: Lasiodora klugi -- Lasiodora subcanens

Difference between means:
Procrustes distance:  0,02005321
Mahalanobis distance:      2,0165
T-square:   10,1658,   P-value (parametric): 0,9636
P-values for permutation tests (1000 permutation runs):
Procrustes distance: 0,5090
T-square: 0,4730
(Note: The permutation test using the T-square statistic is equivalent to a test using Mahalanobis distance.)

Classification/misclassification tables
Group 1: Lasiodora klugi
Group 2: Lasiodora subcanens
From discriminant function:
True                Allocated to
Group         Group 1         Group 2          Total
Group 1           4               1               5
Group 2           1               4               5
From cross-validation:
True                Allocated to
Group         Group 1         Group 2          Total
Group 1           1               4               5
Group 2           2               3               5


Discriminant Function Analysis 'Discriminant function'
Comparison: Lasiodora klugi -- Lasiocyano sazimai

Difference between means:
Procrustes distance:  0,03675721
Mahalanobis distance:     76,6846
T-square: 21235,2399,   P-value (parametric): 0,0861
P-values for permutation tests (1000 permutation runs):
Procrustes distance: 0,0170
T-square: 0,0880
(Note: The permutation test using the T-square statistic is equivalent to a test using Mahalanobis distance.)

Classification/misclassification tables
Group 1: Lasiodora klugi
Group 2: Lasiocyano sazimai
From discriminant function:
True                Allocated to
Group         Group 1         Group 2          Total
Group 1           5               0               5
Group 2           0              13              13
From cross-validation:
True                Allocated to
Group         Group 1         Group 2          Total
Group 1           2               3               5
Group 2           6               7              13


Discriminant Function Analysis 'Discriminant function'
Comparison: Lasiodora parahybana -- Lasiodora sertaneja

Difference between means:
Procrustes distance:  0,03745389
Mahalanobis distance:      4,3859
T-square:   52,4627,   P-value (parametric): 0,7546
P-values for permutation tests (1000 permutation runs):
Procrustes distance: <.0001
T-square: <.0001
(Note: The permutation test using the T-square statistic is equivalent to a test using Mahalanobis distance.)

Classification/misclassification tables
Group 1: Lasiodora parahybana
Group 2: Lasiodora sertaneja
From discriminant function:
True                Allocated to
Group         Group 1         Group 2          Total
Group 1           5               0               5
Group 2           0               6               6
From cross-validation:
True                Allocated to
Group         Group 1         Group 2          Total
Group 1           5               0               5
Group 2           0               6               6


Discriminant Function Analysis 'Discriminant function'
Comparison: Lasiodora parahybana -- Lasiodora subcanens

Difference between means:
Procrustes distance:  0,03557473
Mahalanobis distance:      2,2940
T-square:   13,1563,   P-value (parametric): 0,9415
P-values for permutation tests (1000 permutation runs):
Procrustes distance: 0,1030
T-square: 0,5340
(Note: The permutation test using the T-square statistic is equivalent to a test using Mahalanobis distance.)

Classification/misclassification tables
Group 1: Lasiodora parahybana
Group 2: Lasiodora subcanens
From discriminant function:
True                Allocated to
Group         Group 1         Group 2          Total
Group 1           4               1               5
Group 2           1               4               5
From cross-validation:
True                Allocated to
Group         Group 1         Group 2          Total
Group 1           3               2               5
Group 2           3               2               5


Discriminant Function Analysis 'Discriminant function'
Comparison: Lasiodora parahybana -- Lasiocyano sazimai

Difference between means:
Procrustes distance:  0,01602416
Mahalanobis distance:     19,5879
T-square: 1385,5298,   P-value (parametric): 0,3270
P-values for permutation tests (1000 permutation runs):
Procrustes distance: 0,5480
T-square: 0,3170
(Note: The permutation test using the T-square statistic is equivalent to a test using Mahalanobis distance.)

Classification/misclassification tables
Group 1: Lasiodora parahybana
Group 2: Lasiocyano sazimai
From discriminant function:
True                Allocated to
Group         Group 1         Group 2          Total
Group 1           5               0               5
Group 2           0              13              13
From cross-validation:
True                Allocated to
Group         Group 1         Group 2          Total
Group 1           3               2               5
Group 2           1              12              13


Discriminant Function Analysis 'Discriminant function'
Comparison: Lasiodora sertaneja -- Lasiodora subcanens

Difference between means:
Procrustes distance:  0,03116518
Mahalanobis distance:      3,3252
T-square:   30,1554,   P-value (parametric): 0,8643
P-values for permutation tests (1000 permutation runs):
Procrustes distance: 0,1050
T-square: 0,3510
(Note: The permutation test using the T-square statistic is equivalent to a test using Mahalanobis distance.)

Classification/misclassification tables
Group 1: Lasiodora sertaneja
Group 2: Lasiodora subcanens
From discriminant function:
True                Allocated to
Group         Group 1         Group 2          Total
Group 1           6               0               6
Group 2           0               5               5
From cross-validation:
True                Allocated to
Group         Group 1         Group 2          Total
Group 1           4               2               6
Group 2           3               2               5


Discriminant Function Analysis 'Discriminant function'
Comparison: Lasiodora sertaneja -- Lasiocyano sazimai

Difference between means:
Procrustes distance:  0,04052380
Mahalanobis distance:     16,1418
T-square: 1069,6626,   P-value (parametric): 0,1185
P-values for permutation tests (1000 permutation runs):
Procrustes distance: 0,0030
T-square: 0,1010
(Note: The permutation test using the T-square statistic is equivalent to a test using Mahalanobis distance.)

Classification/misclassification tables
Group 1: Lasiodora sertaneja
Group 2: Lasiocyano sazimai
From discriminant function:
True                Allocated to
Group         Group 1         Group 2          Total
Group 1           6               0               6
Group 2           0              13              13
From cross-validation:
True                Allocated to
Group         Group 1         Group 2          Total
Group 1           5               1               6
Group 2           3              10              13


Discriminant Function Analysis 'Discriminant function'
Comparison: Lasiodora subcanens -- Lasiocyano sazimai

Difference between means:
Procrustes distance:  0,03653147
Mahalanobis distance:     16,1758
T-square:  944,8760,   P-value (parametric): 0,3902
P-values for permutation tests (1000 permutation runs):
Procrustes distance: 0,0410
T-square: 0,3690
(Note: The permutation test using the T-square statistic is equivalent to a test using Mahalanobis distance.)

Classification/misclassification tables
Group 1: Lasiodora subcanens
Group 2: Lasiocyano sazimai
From discriminant function:
True                Allocated to
Group         Group 1         Group 2          Total
Group 1           5               0               5
Group 2           0              13              13
From cross-validation:
True                Allocated to
Group         Group 1         Group 2          Total
Group 1           2               3               5
Group 2           9               4              13
