# Supplementary material for: Testing the Limits of Morphology: A Comprehensive Morphometric Study of the Sister Lineages Lasiocyano Galleti‐Lima, Hamilton, Borges and Guadanucci, 2023 and Lasiodora C. L. Koch, 1850 (Theraphosidae, Mygalomorphae)
Source: J Morphol. 2026 Apr 12;287(4):e70123. doi: 10.1002/jmor.70123 (PMC13071345; doi:10.1002/jmor.70123)
Supplement: Supplementary file 8 — Supporting File 8:. [file JMOR-287-e70123-s001.txt]

#PCA - Palpal bulb prolateral view outline
> pca1[["x"]]
                             PC1           PC2          PC3           PC4
CAD1108            -0.0005831732 -0.0272315573  0.001489972 -0.0092678141
CAD1113             0.0444463123  0.0132812873  0.016897926 -0.0008042378
CAD1117             0.0139076650 -0.0215413898  0.014629926 -0.0050505297
CAD1120             0.0221099790 -0.0227808778 -0.002373750 -0.0031106415
CAD1260             0.0131942456  0.0116926335  0.026116453 -0.0026733141
CAD1267            -0.0923397675  0.0193553015  0.004375232  0.0006939703
CAD1524            -0.0003850682 -0.0143376658  0.010864752  0.0054098737
CAD1527            -0.0018265773 -0.0017668501 -0.009948427  0.0015291131
CAD4                0.0248480701  0.0173898183  0.026891715 -0.0033084600
CAD466             -0.0363895016  0.0409256286 -0.005723078 -0.0126964739
CAD478              0.0108088845  0.0046207909  0.006310608 -0.0036684114
CAD84               0.0160064244  0.0160184141  0.011711019 -0.0176604448
CAD86               0.0335381959 -0.0193195774 -0.010822768 -0.0038639118
CAD96               0.0121670841  0.0053507480  0.030523070 -0.0215276954
CAD97               0.0619710792  0.0255029400  0.005697501  0.0037454767
IBSP101947         -0.0192263064  0.0100016204 -0.005332875 -0.0103356193
IBSP102658C        -0.0325225260 -0.0039265862  0.019449140 -0.0002097287
IBSP103915A        -0.0015780623  0.0157811604 -0.041253257  0.0117980346
IBSP104127A(17842) -0.0190369724 -0.0116640276  0.021311700  0.0117021082
IBSP104127B        -0.0286127233 -0.0266016423 -0.015887708  0.0025672769
IBSP104383         -0.0029005221 -0.0397256012 -0.011607655  0.0108913260
IBSP104931A         0.0113543355  0.0470546203 -0.003885172  0.0276116148
IBSP106361          0.0036550673 -0.0197928088  0.001928727  0.0143799098
IBSP106367         -0.0417738261 -0.0182672772  0.004254043 -0.0071045801
IBSP106380          0.0099365613  0.0177433368  0.015250295  0.0171215623
IBSP106389          0.0042613800 -0.0134472822  0.024964448 -0.0116735887
IBSP106441          0.0137771149 -0.0130430636 -0.019985163 -0.0036977839
                             PC5           PC6           PC7           PC8
CAD1108            -3.234989e-04  0.0019974779 -1.500011e-03 -1.571478e-03
CAD1113            -1.308013e-04  0.0012321590  7.564284e-03  5.490705e-03
CAD1117             7.403770e-03  0.0013318247  5.876894e-03 -1.284673e-03
CAD1120             1.269564e-02 -0.0007952190  8.465252e-03 -6.137769e-03
CAD1260            -2.153481e-03  0.0097674142  1.887818e-03  6.947491e-04
CAD1267            -1.026224e-02  0.0159657486  6.273562e-03 -1.984427e-03
CAD1524             8.609655e-03  0.0026352510  6.031967e-03  9.039318e-03
CAD1527            -2.235386e-03 -0.0037753666 -2.280545e-03  3.261298e-03
CAD4                5.002746e-03  0.0009579855 -7.151379e-03  5.414886e-03
CAD466              1.211653e-02 -0.0012940740 -3.030620e-03 -6.341818e-03
CAD478             -1.640070e-03 -0.0005579559 -8.993071e-03 -2.335244e-03
CAD84               1.186865e-03  0.0137994643 -5.079004e-04  2.206278e-03
CAD86              -2.659866e-05  0.0162184067  3.732912e-03  7.652948e-03
CAD96               1.645518e-03  0.0095528803  1.585335e-03  4.462043e-04
CAD97               1.346224e-03 -0.0109466634 -5.870513e-03  2.791825e-05
IBSP101947          1.705517e-02 -0.0053815839  7.680276e-03  8.989517e-04
IBSP102658C         1.290918e-03 -0.0086388444  1.048777e-02 -8.768919e-03
IBSP103915A         2.602093e-04  0.0082666590  1.837233e-02 -3.101438e-03
IBSP104127A(17842) -3.185519e-03 -0.0124222389  4.348831e-03  1.452600e-03
IBSP104127B        -7.995198e-03 -0.0148217668 -6.901788e-03 -2.844245e-03
IBSP104383         -4.046208e-03  0.0007128132  3.489258e-03  3.971782e-03
IBSP104931A         8.991787e-03 -0.0114200530 -4.921922e-03 -5.638628e-03
IBSP106361          1.795946e-02  0.0140098186 -1.339217e-03 -8.214653e-03
IBSP106367          2.620997e-03 -0.0086515919  2.931572e-04  2.014293e-03
IBSP106380         -3.111072e-02  0.0100117800  1.655744e-03 -2.748838e-04
IBSP106389         -2.012719e-02 -0.0184250841  8.099127e-04 -1.255927e-02
IBSP106441          1.755383e-02 -0.0045799888  7.926137e-03 -3.607159e-03
                             PC9          PC10          PC11          PC12
CAD1108            -0.0050415849 -5.783937e-03 -2.011621e-03 -0.0040273824
CAD1113            -0.0030876859 -6.896018e-03 -4.759969e-03  0.0019638772
CAD1117             0.0020465242 -4.569478e-03  6.117967e-03 -0.0011622623
CAD1120             0.0009332847 -3.140801e-03 -4.976205e-03  0.0043116967
CAD1260             0.0047859748 -1.075035e-03  8.400208e-05  0.0019941758
CAD1267             0.0038093543 -1.491423e-03  5.608184e-03  0.0002539510
CAD1524             0.0010437051  2.124155e-03 -3.150404e-03 -0.0004059674
CAD1527            -0.0056885914  1.929814e-03  4.721421e-04 -0.0023082786
CAD4                0.0074157887  2.299017e-04  1.336873e-03 -0.0010539868
CAD466             -0.0043773186  3.206583e-03 -3.651985e-03 -0.0055864879
CAD478             -0.0006547147 -4.361826e-03  2.170661e-03  0.0022028065
CAD84              -0.0067749330  1.070862e-02  1.508136e-03  0.0006892253
CAD86              -0.0083699439 -3.405067e-03  1.574201e-04  0.0027147514
CAD96               0.0019407495  4.186401e-03 -3.594917e-03 -0.0041126960
CAD97               0.0073245866  5.153702e-03  2.217688e-03  0.0064177818
IBSP101947          0.0068172126  1.911307e-03 -1.575801e-03 -0.0024491136
IBSP102658C        -0.0059495941 -8.572654e-04  3.345167e-03  0.0046100396
IBSP103915A        -0.0015739933  3.242015e-03  3.033717e-03  0.0037630634
IBSP104127A(17842)  0.0001070550  2.978057e-03  3.359972e-03 -0.0029437580
IBSP104127B         0.0006936113  5.860590e-03  1.454899e-03 -0.0026124247
IBSP104383         -0.0028149070  4.430941e-03  2.383593e-03  0.0011632414
IBSP104931A        -0.0075022722 -6.426345e-03 -6.875103e-03 -0.0002913213
IBSP106361          0.0028161321 -4.191013e-03 -7.345597e-03 -0.0035687344
IBSP106367          0.0040324246 -2.914539e-03 -1.141145e-03 -0.0003887189
IBSP106380          0.0041516666  5.464836e-03 -6.346775e-03 -0.0027921242
IBSP106389         -0.0083762179 -2.688709e-04 -2.142267e-03  0.0006047470
IBSP106441          0.0018227749  2.002569e-03 -7.423927e-04  0.0024957553
                            PC13          PC14          PC15          PC16
CAD1108            -0.0011020684  2.766574e-03 -0.0013849226 -1.264978e-03
CAD1113            -0.0005067633  1.896272e-03 -0.0010087202  1.507419e-03
CAD1117             0.0046543942  1.303123e-03 -0.0016817425  7.078423e-05
CAD1120             0.0035189225 -8.346542e-03  0.0018155886  4.924100e-04
CAD1260            -0.0027142627 -2.552076e-03 -0.0055563046  1.716510e-03
CAD1267            -0.0016426413 -1.919114e-03  0.0011592064  8.717158e-04
CAD1524            -0.0030763093 -3.204021e-03 -0.0002708891 -9.060376e-05
CAD1527            -0.0024201589 -1.694826e-03 -0.0048748206  2.856727e-03
CAD4               -0.0037614458 -9.173871e-04 -0.0020853075 -1.041694e-03
CAD466              0.0020707439  4.826703e-03  0.0007994039 -3.133935e-03
CAD478             -0.0014671707 -3.171353e-04 -0.0009910664 -1.268668e-03
CAD84               0.0003360594  2.964367e-04  0.0039131667  3.909690e-03
CAD86               0.0004952691  1.556374e-03 -0.0029519454 -3.778230e-03
CAD96              -0.0009999304 -4.107515e-03 -0.0013026434  4.051052e-04
CAD97               0.0033419498  9.207160e-04  0.0020377115 -4.030174e-03
IBSP101947          0.0027050877  1.846078e-03 -0.0014707391 -8.056472e-04
IBSP102658C        -0.0003745518  3.291658e-03  0.0019999709  7.062061e-04
IBSP103915A        -0.0019187634  1.286350e-03 -0.0017359516  3.609304e-03
IBSP104127A(17842) -0.0033204850  8.536247e-04  0.0001898129  1.508468e-03
IBSP104127B        -0.0047106833 -2.549858e-03 -0.0016065679 -7.433036e-03
IBSP104383          0.0015572365  3.557945e-03  0.0004804490 -9.842315e-04
IBSP104931A        -0.0014310051 -8.887388e-04 -0.0038535189 -2.073088e-03
IBSP106361         -0.0020671634  8.666888e-04  0.0037844379 -2.890898e-04
IBSP106367         -0.0024420641  7.915810e-04 -0.0026058138 -6.558471e-04
IBSP106380          0.0035493987 -8.932334e-04 -0.0008927181 -5.172055e-04
IBSP106389          0.0056218016  2.775441e-03 -0.0013483426  2.081990e-03
IBSP106441          0.0018058109 -2.695893e-03 -0.0023482153 -3.731945e-04
                            PC17          PC18          PC19          PC20
CAD1108            -1.298904e-03  6.050896e-04 -1.587454e-03 -0.0027284482
CAD1113             4.195302e-04 -3.467755e-04  1.708528e-03  0.0013065627
CAD1117             1.754187e-03  5.936871e-04  5.765486e-04  0.0019208308
CAD1120             5.941100e-04 -7.582925e-04 -9.463071e-04 -0.0004516827
CAD1260             6.823513e-05 -1.509445e-03  2.732730e-03  0.0001960485
CAD1267             9.239754e-04 -1.270585e-03  7.532591e-04  0.0025195893
CAD1524             2.216304e-03 -8.815299e-04 -4.251916e-03 -0.0019940166
CAD1527             8.439788e-04 -5.360283e-05 -2.493630e-04 -0.0001451386
CAD4               -1.515009e-03  2.567128e-03  1.306916e-03  0.0007232496
CAD466              2.419200e-03 -2.644212e-03 -3.133570e-04 -0.0009095012
CAD478              1.216098e-03 -4.806742e-04  7.292649e-04  0.0004118972
CAD84               2.585839e-03 -1.626639e-03 -1.473655e-03  0.0017282682
CAD86               2.250789e-03 -4.097203e-03  1.424707e-03  0.0005019336
CAD96              -3.673840e-03  1.391019e-03  2.305470e-05 -0.0038875556
CAD97               2.268770e-03 -1.235081e-03  3.022044e-04 -0.0013561055
IBSP101947          1.807185e-03  1.574342e-03  1.318660e-03 -0.0014908351
IBSP102658C        -2.008207e-04  3.656935e-03 -2.320633e-03 -0.0019433727
IBSP103915A        -3.039310e-03  2.659339e-04  6.896680e-04 -0.0008758172
IBSP104127A(17842)  6.188493e-04 -2.038101e-03  8.830061e-05  0.0003427279
IBSP104127B         1.627498e-03  3.410642e-03  7.910851e-05  0.0022370087
IBSP104383         -3.728945e-03 -9.093236e-04  1.000966e-03  0.0002398181
IBSP104931A        -4.615991e-03 -1.400383e-03 -1.821344e-03  0.0009198161
IBSP106361          3.229006e-03 -5.768709e-04  2.997147e-04  0.0013885363
IBSP106367          7.536657e-04 -5.156518e-03 -3.825561e-04  0.0001791491
IBSP106380          9.957842e-04  1.592580e-03 -8.487217e-04  0.0017360185
IBSP106389          1.117294e-03  1.705286e-04  2.085738e-03  0.0004972104
IBSP106441         -8.176471e-04  3.563310e-03  5.737124e-04  0.0027350419
                            PC21          PC22          PC23          PC24
CAD1108            -0.0009472601 -4.795484e-04 -1.465178e-03  4.409918e-04
CAD1113            -0.0018332299 -1.168432e-03  1.592791e-03  6.962936e-04
CAD1117             0.0001939193  2.054464e-04 -2.015862e-03 -7.218584e-04
CAD1120            -0.0000863679 -1.160169e-03 -7.526458e-05 -6.981824e-04
CAD1260             0.0002079265  2.212812e-03 -4.503691e-05 -6.234529e-04
CAD1267             0.0009396525  5.232058e-04 -3.125933e-04 -7.439657e-04
CAD1524             0.0004304718  1.540608e-03 -8.336874e-04  8.914344e-04
CAD1527             0.0014292521  5.926816e-04  1.053347e-04  1.568500e-03
CAD4               -0.0005788546 -4.606826e-04 -1.630810e-03  7.827426e-04
CAD466              0.0011539884  1.300470e-03 -1.177058e-03 -1.789154e-03
CAD478              0.0026384277  3.009927e-04  3.228774e-04 -1.860415e-05
CAD84               0.0003484071 -2.873909e-03  1.955269e-03  8.343915e-04
CAD86              -0.0021396299  1.091697e-03 -2.472717e-05  9.022282e-04
CAD96               0.0002552045 -8.151477e-04  9.732742e-04 -9.309388e-04
CAD97              -0.0003280882 -2.495244e-04  5.175655e-04  3.620775e-04
IBSP101947         -0.0018491769 -1.643523e-03 -6.288135e-04  9.118985e-04
IBSP102658C        -0.0005199576  1.138274e-03  4.602265e-04  1.055987e-03
IBSP103915A        -0.0013782941  7.254432e-04 -8.371249e-04 -5.493079e-04
IBSP104127A(17842) -0.0018789115  1.499590e-03  1.269239e-03 -1.200200e-03
IBSP104127B        -0.0016922149 -6.942369e-04  8.872536e-04  6.764806e-04
IBSP104383          0.0011074613 -1.977607e-03 -2.096071e-05 -1.299888e-03
IBSP104931A         0.0002461851 -5.189175e-04  8.869397e-04 -3.175051e-04
IBSP106361         -0.0010813281 -1.356482e-04 -7.290094e-05 -1.076845e-03
IBSP106367          0.0006061544 -1.780830e-03  6.827289e-04  5.417459e-04
IBSP106380         -0.0010098842  7.678190e-04 -5.874682e-04 -5.508652e-05
IBSP106389         -0.0008637762  5.094209e-04  3.215220e-04  3.750380e-04
IBSP106441          0.0002108464 -4.192001e-04  1.072083e-04 -1.288862e-03
                            PC25          PC26          PC27          PC28
CAD1108            -5.952409e-04  1.443123e-03  2.077664e-04  2.068549e-04
CAD1113             3.381785e-04  8.327203e-04  9.307816e-04  5.727379e-04
CAD1117            -1.780271e-03 -4.768030e-04  4.383445e-04 -2.788496e-04
CAD1120             5.148239e-04  4.256895e-04 -5.635381e-04  5.498159e-05
CAD1260             7.382810e-04  4.178190e-05 -2.191643e-04 -6.847470e-04
CAD1267            -7.680569e-04  8.149956e-04  7.369772e-04  1.391134e-03
CAD1524            -1.216572e-03 -6.666897e-04  8.418048e-04 -5.684371e-05
CAD1527             1.493842e-03 -1.982839e-04 -5.602151e-04  1.094801e-03
CAD4               -1.884732e-05  1.461070e-04 -8.617443e-05  8.743155e-05
CAD466              8.078009e-04 -3.281265e-04 -6.176396e-04  5.441572e-04
CAD478              9.462687e-04 -8.672185e-04  7.726200e-04 -8.250750e-04
CAD84              -9.733595e-04  5.985759e-04 -3.058992e-05 -3.906790e-04
CAD86               8.712558e-04  3.232535e-05 -1.121646e-03 -4.357272e-05
CAD96               1.813274e-05 -4.963208e-04 -1.440947e-04  6.720625e-04
CAD97               7.139347e-04 -1.551770e-05  1.267150e-03  7.131500e-04
IBSP101947          3.243939e-04 -8.085317e-04  7.744330e-04 -7.790790e-04
IBSP102658C         7.404588e-04 -7.949658e-05 -8.608494e-04 -3.701749e-04
IBSP103915A         6.888945e-04 -9.440299e-04  1.406975e-03  5.317471e-04
IBSP104127A(17842)  2.697325e-04  7.371967e-04  4.636981e-05 -1.799198e-03
IBSP104127B         2.460420e-04 -2.919118e-04  4.509730e-04  4.960939e-04
IBSP104383          9.598011e-04  5.720122e-04  2.415462e-04 -3.770905e-04
IBSP104931A        -1.479685e-03  2.782255e-04  3.702122e-04 -3.998882e-04
IBSP106361          5.303263e-04 -1.317029e-03  1.874822e-04  4.545095e-04
IBSP106367         -9.298226e-04 -4.089807e-04 -8.009688e-04  6.834721e-04
IBSP106380          3.293122e-04 -4.385039e-04 -1.111186e-03 -4.938042e-04
IBSP106389         -1.281654e-03 -1.087660e-03  6.111664e-04  5.540585e-04
IBSP106441         -3.522173e-04  8.291615e-04 -1.373199e-03  2.181117e-04
                            PC29          PC30          PC31          PC32
CAD1108             3.004114e-04  2.020650e-04  3.569054e-04  1.204144e-03
CAD1113             4.856980e-04 -7.855990e-05 -7.417955e-04  3.865421e-04
CAD1117            -5.504303e-05  6.528642e-06  2.112127e-04 -1.762030e-04
CAD1120             4.299267e-04  1.180855e-04  9.679960e-05  1.324066e-04
CAD1260            -5.089357e-05 -3.957484e-04  6.276831e-04  3.253547e-04
CAD1267            -6.778983e-04 -7.042709e-04 -3.657208e-04  5.915459e-04
CAD1524             2.308414e-04 -4.870319e-04  2.544976e-04 -2.400555e-04
CAD1527             3.064166e-04  1.791874e-04 -8.511291e-04  2.160971e-04
CAD4                9.083955e-05 -4.599829e-04  4.093372e-04 -3.396290e-04
CAD466              4.633964e-05  1.060786e-04 -8.463708e-05 -1.525648e-04
CAD478              1.499206e-04  2.421560e-04 -9.184738e-04  3.444692e-04
CAD84               4.916159e-04  4.616530e-04  2.368039e-04  7.011466e-05
CAD86              -6.770870e-04 -4.145043e-04  2.758611e-04 -7.274454e-05
CAD96              -1.230725e-03  6.977233e-04 -4.288799e-04 -1.060148e-04
CAD97               2.165920e-04 -6.146812e-04 -4.004578e-05 -2.272663e-04
IBSP101947         -4.564930e-04  1.190973e-05 -3.039757e-04  5.665414e-04
IBSP102658C        -3.130697e-04 -1.028135e-03  1.914532e-04 -4.063069e-04
IBSP103915A         4.879670e-04  1.059337e-03  7.614494e-04 -1.583405e-04
IBSP104127A(17842) -5.469755e-04  9.245413e-04 -3.600205e-04  1.037292e-04
IBSP104127B        -7.418780e-05  4.830143e-04  3.176739e-04  3.580279e-04
IBSP104383         -5.642868e-04 -7.680593e-04 -6.341890e-04 -5.074370e-04
IBSP104931A        -5.198838e-04  2.247769e-06 -6.215600e-05 -2.702535e-04
IBSP106361          3.087684e-04  1.672628e-04 -8.369168e-05 -5.311272e-04
IBSP106367          3.821887e-04  2.515141e-04  3.553116e-04 -4.992258e-04
IBSP106380          6.369179e-04  5.264297e-04  2.002322e-05 -2.497401e-04
IBSP106389         -1.341337e-04  1.222772e-04  5.707338e-05 -6.705070e-05
IBSP106441          3.122251e-04  7.075480e-05 -5.275248e-04  1.479979e-04
                            PC33          PC34          PC35          PC36
CAD1108            -2.188817e-04  3.859983e-04 -2.629356e-04  7.299385e-05
CAD1113             9.307281e-05 -5.907236e-04 -3.750373e-04 -2.135660e-04
CAD1117             3.574562e-04  3.679572e-05  1.104084e-04 -1.515513e-04
CAD1120            -6.742176e-04  1.714940e-04  1.280308e-04 -1.499782e-04
CAD1260            -2.328768e-04 -1.047858e-04  2.000003e-04 -6.203285e-05
CAD1267            -7.138275e-05  1.928346e-04  6.033479e-06  1.764412e-04
CAD1524             2.961375e-04 -2.149788e-05  2.254633e-05 -2.554428e-04
CAD1527             4.421124e-04 -1.198217e-04  1.966862e-04  2.892193e-05
CAD4               -5.740247e-04 -4.943799e-05  6.232211e-05  2.078439e-04
CAD466             -6.935783e-04 -4.522540e-04 -9.074953e-05 -3.583643e-04
CAD478              3.781231e-04  5.042944e-04 -3.345054e-05 -3.788610e-04
CAD84              -6.298485e-05 -1.620742e-04  2.485085e-04  4.226711e-05
CAD86              -2.965039e-05 -1.819018e-05  1.390970e-04  1.691151e-04
CAD96              -1.229137e-04  5.314733e-05  3.987152e-05  1.619788e-04
CAD97              -2.010526e-04  2.494893e-04 -1.749138e-04  1.123297e-04
IBSP101947          2.660018e-04 -1.362400e-04  3.237824e-04  6.769983e-05
IBSP102658C         2.941949e-04 -3.977359e-04 -1.028061e-04  5.837754e-05
IBSP103915A        -4.713982e-05 -1.088308e-04  1.576200e-05 -5.560769e-05
IBSP104127A(17842) -5.802845e-04  1.478669e-04 -3.601899e-04  2.156878e-05
IBSP104127B        -1.602751e-04 -4.139875e-04  9.165373e-05 -5.034541e-05
IBSP104383         -5.137660e-04  5.046211e-06  3.201268e-04  1.089748e-04
IBSP104931A         2.165978e-04  1.149442e-05  3.271888e-04  1.240681e-04
IBSP106361         -3.151509e-06  2.880795e-04 -1.058566e-04  3.453507e-04
IBSP106367          3.560303e-04 -2.098429e-04 -1.885827e-04  1.690235e-04
IBSP106380          4.726784e-04  9.380001e-05 -8.736275e-05  7.257068e-05
IBSP106389         -2.641782e-04  2.969834e-04  1.864293e-04  8.909536e-05
IBSP106441          2.177243e-04  1.248206e-04 -1.174335e-04 -1.549543e-04
                            PC37
CAD1108            -3.511489e-05
CAD1113            -4.907916e-05
CAD1117            -2.757487e-04
CAD1120             1.511747e-04
CAD1260            -4.786153e-05
CAD1267            -2.719047e-05
CAD1524            -3.223085e-04
CAD1527            -1.252997e-04
CAD4                2.085324e-04
CAD466             -2.641723e-05
CAD478              2.971109e-06
CAD84               6.348852e-06
CAD86               6.541751e-05
CAD96              -2.072768e-04
CAD97              -2.132697e-04
IBSP101947          1.946596e-04
IBSP102658C        -8.373313e-05
IBSP103915A         1.920485e-05
IBSP104127A(17842) -5.007727e-05
IBSP104127B        -9.091324e-05
IBSP104383         -2.805623e-04
IBSP104931A         6.958857e-06
IBSP106361         -1.081707e-05
IBSP106367          1.056501e-05
IBSP106380         -1.341008e-04
IBSP106389          6.400613e-05
IBSP106441         -1.341355e-04

#PCA - Palpal bulb embulus dorsal view
                        PC1          PC2           PC3           PC4
CAD1108        -0.003626719  0.037078183 -6.591325e-04 -6.190482e-03
CAD1113        -0.072532508 -0.008369972  2.332738e-02  1.459765e-04
CAD1117        -0.088814004  0.041186301 -5.268512e-03  5.592000e-02
CAD1260        -0.043104909 -0.005736061  2.096998e-02 -1.382478e-02
CAD1267        -0.001838532  0.005714223 -9.818255e-05 -2.068878e-02
CAD1524        -0.016802367  0.016358493  5.535382e-03  9.907491e-03
CAD1527         0.119373896  0.055970069  1.404300e-02  3.427271e-02
CAD4           -0.142560390 -0.031584991 -2.208198e-02  2.024079e-02
CAD466         -0.017935350  0.002558755  3.214190e-02 -3.836678e-02
CAD478         -0.002181393  0.046421360  4.178898e-02 -3.807403e-03
CAD84          -0.138838768  0.062695523 -1.317633e-02  4.074088e-02
CAD86           0.035133125  0.020264672 -1.685138e-02 -2.627271e-02
CAD96          -0.140066160 -0.077455056 -3.096672e-02 -4.243321e-03
CAD97          -0.101316500 -0.095223586  3.206413e-02  5.665354e-03
IBSP101947      0.127376545 -0.027651961 -1.454000e-02  9.747417e-03
IBSP102658C    -0.034622384 -0.046229419 -1.501483e-02 -1.758765e-02
IBSP103915A     0.051534329  0.046378810  5.406910e-03 -9.429357e-03
IBSP104127A     0.057184393 -0.011309472 -1.915407e-02 -3.709914e-03
IBSP104127B     0.138549082 -0.021299305  3.209593e-02  4.183032e-02
IBSP104383      0.006390350  0.010097847 -2.218833e-02 -6.430212e-03
IBSP104931A(M)  0.066458150 -0.032667159 -4.436429e-02 -2.654116e-02
IBSP106361      0.084546457 -0.014338562 -5.348168e-02  1.167521e-03
IBSP106367      0.105689091 -0.014139052 -4.896334e-02  4.123124e-02
IBSP106380      0.099740512 -0.041745170  3.061971e-02  2.937263e-02
IBSP106389      0.086036274 -0.024778208  4.866807e-02  3.440678e-06
IBSP106441      0.005427161  0.009198239  1.468196e-02 -3.819577e-02
IBSP106442      0.135363950 -0.079646641  3.788240e-02  3.159871e-02
                         PC5           PC6           PC7           PC8
CAD1108        -3.884947e-03  2.726423e-02 -9.821565e-03 -1.249188e-03
CAD1113         1.928223e-02  3.114844e-03  8.322930e-03 -4.517336e-03
CAD1117        -3.723876e-02  6.687207e-03 -1.982496e-02 -3.223225e-03
CAD1260        -2.248420e-02  3.300557e-03 -1.705387e-02 -2.169792e-03
CAD1267        -7.346676e-03  3.641071e-04  2.257281e-03  4.748451e-03
CAD1524        -6.503465e-03  3.147604e-02 -6.513892e-04 -1.130136e-02
CAD1527         2.835063e-02  3.899189e-03 -1.462311e-03  5.149521e-03
CAD4           -2.901825e-04 -5.197513e-03  2.606987e-03  1.537752e-02
CAD466         -1.100687e-02 -7.058240e-03 -2.049841e-02  4.097351e-04
CAD478         -8.939782e-03 -1.513441e-02  2.000042e-02 -1.513609e-02
CAD84           7.311960e-03 -3.834001e-02 -2.271612e-04 -9.977903e-03
CAD86           1.129153e-02 -4.115317e-03 -6.045774e-03  8.032100e-03
CAD96           6.478894e-03 -6.619311e-03 -7.410468e-03  6.206811e-03
CAD97           1.449742e-02  1.089451e-02 -5.588543e-03  5.542624e-03
IBSP101947      8.443296e-03 -5.529182e-03 -1.281418e-02 -1.043561e-02
IBSP102658C    -2.088346e-02  1.646127e-02  5.214234e-03 -4.260514e-03
IBSP103915A    -6.654667e-03  1.358866e-02 -6.067602e-05 -1.107702e-02
IBSP104127A     6.442319e-03  9.479463e-03  2.729102e-03  3.773081e-03
IBSP104127B     4.088902e-03 -5.948011e-04 -2.501005e-05 -2.410822e-03
IBSP104383      1.867715e-02  2.738670e-02  3.110413e-03  4.042579e-03
IBSP104931A(M) -2.577480e-02 -1.425778e-02 -1.643938e-03 -1.319392e-02
IBSP106361     -2.442609e-03  7.639117e-03  4.739260e-03 -4.590989e-03
IBSP106367     -7.943714e-03 -1.446703e-02  4.602648e-03  5.767548e-03
IBSP106380     -2.957909e-03  1.427071e-02  2.729886e-03  9.800449e-04
IBSP106389      7.308736e-05 -9.670972e-04  5.003528e-03  1.240817e-02
IBSP106441      4.319734e-03 -9.980585e-03 -6.758031e-03 -3.788372e-03
IBSP106442     -3.374765e-03 -2.129457e-02 -7.089751e-03 -5.981965e-03
                         PC9          PC10          PC11          PC12
CAD1108         0.0054257098 -1.102789e-02  5.988387e-03 -0.0019886430
CAD1113        -0.0006059356  1.858009e-03  9.103177e-03  0.0060327727
CAD1117        -0.0062921035  4.235129e-03  1.563261e-03 -0.0030682080
CAD1260        -0.0031123336  7.079518e-06 -4.961292e-03  0.0008628588
CAD1267         0.0072388831  4.527526e-03  6.302358e-03 -0.0035090926
CAD1524         0.0100585054  1.313887e-02  7.572991e-03  0.0044433165
CAD1527        -0.0209554840  9.488792e-03  5.190602e-03  0.0012444397
CAD4            0.0052522359  1.370695e-02 -2.863707e-03 -0.0008605292
CAD466         -0.0109699986 -1.554381e-02 -2.183440e-03  0.0017496258
CAD478         -0.0075714965  4.156585e-03  5.019824e-03  0.0023991473
CAD84           0.0038417174 -8.699707e-03  2.060213e-03 -0.0128042396
CAD86           0.0087192864 -9.392279e-03  7.890228e-03 -0.0045436724
CAD96          -0.0045439490  5.169023e-03 -8.109454e-03  0.0021932758
CAD97          -0.0082009957  2.971865e-03 -5.464992e-05  0.0021095090
IBSP101947      0.0099217791  1.039571e-02 -1.929485e-03  0.0061543305
IBSP102658C    -0.0091524820  1.251122e-03  3.440473e-03 -0.0025804480
IBSP103915A    -0.0088147565  9.722672e-03 -1.358702e-02  0.0025831554
IBSP104127A     0.0012405539 -9.220496e-03  3.112918e-05 -0.0035654664
IBSP104127B     0.0041170569 -7.965696e-03 -6.745201e-03  0.0040205394
IBSP104383      0.0108547639 -5.871145e-03 -2.362129e-04 -0.0101405015
IBSP104931A(M) -0.0045642391 -1.280609e-03  6.146851e-03 -0.0007546224
IBSP106361     -0.0022779609 -7.255975e-03 -8.004593e-05  0.0000355151
IBSP106367     -0.0006305993  2.599951e-04 -4.931336e-03  0.0030737178
IBSP106380      0.0046174259 -3.113383e-03 -6.225657e-03 -0.0108641768
IBSP106389     -0.0009562575  3.663598e-04 -8.136512e-03 -0.0050069926
IBSP106441     -0.0031442024  7.571373e-03  1.876420e-04  0.0017182941
IBSP106442      0.0126808831 -9.288465e-03  4.159682e-03  0.0066300640
                        PC13          PC14          PC15          PC16
CAD1108         0.0022585593 -0.0026298718  6.765331e-03  0.0019293464
CAD1113        -0.0031533078 -0.0003809219  4.233693e-03  0.0022202129
CAD1117         0.0039125438  0.0023698110  1.937848e-03  0.0023511807
CAD1260        -0.0026196301  0.0034373304  7.674073e-04  0.0007728913
CAD1267        -0.0037659797 -0.0035415680 -1.749400e-03 -0.0031842230
CAD1524         0.0106116376  0.0028198956 -3.102329e-03 -0.0002651560
CAD1527        -0.0100874695  0.0047431053  8.421836e-04  0.0043550063
CAD4           -0.0033002081 -0.0055634991 -1.244627e-03  0.0014697662
CAD466         -0.0026178991  0.0006897226 -2.026411e-03 -0.0002272753
CAD478          0.0075665773  0.0035825598  3.575024e-03  0.0023951265
CAD84           0.0028785499 -0.0046982139 -7.715009e-03  0.0035432927
CAD86           0.0070229330  0.0062951070  2.434792e-03  0.0019135609
CAD96           0.0053062866  0.0016713532 -4.244547e-03  0.0025089842
CAD97           0.0040896892  0.0051349195  2.902990e-03  0.0052967245
IBSP101947     -0.0039234624 -0.0056000687 -5.410089e-03  0.0001119344
IBSP102658C    -0.0052114418  0.0026934272  1.606200e-03 -0.0017009869
IBSP103915A     0.0009283002 -0.0040631990 -3.636284e-03 -0.0024203718
IBSP104127A    -0.0065678254 -0.0013975627 -1.978902e-03  0.0011885535
IBSP104127B    -0.0048334973  0.0022927747  1.099186e-05 -0.0022369938
IBSP104383     -0.0002678931 -0.0021341662  4.047579e-03 -0.0002240605
IBSP104931A(M) -0.0069405414 -0.0034216754 -2.872518e-03  0.0001350041
IBSP106361      0.0037962863 -0.0005091760 -5.379985e-04  0.0062321028
IBSP106367     -0.0035542088  0.0100904858  8.531016e-03 -0.0012537688
IBSP106380     -0.0029577849 -0.0001289200 -8.428988e-03 -0.0006720243
IBSP106389      0.0066321494 -0.0046478383 -5.348008e-03  0.0024766295
IBSP106441      0.0051091914  0.0013938910 -3.648861e-03 -0.0065007096
IBSP106442      0.0049349215 -0.0002436491  3.818436e-03 -0.0052510336
                        PC17          PC18          PC19          PC20
CAD1108         0.0023989467  2.360317e-03  3.907621e-03 -7.878381e-04
CAD1113         0.0024496870 -2.973649e-03  2.136955e-03  2.788262e-04
CAD1117        -0.0076302827  1.008211e-03 -3.955863e-03 -1.958829e-03
CAD1260         0.0030483249 -1.558448e-03  3.600238e-03 -1.484503e-03
CAD1267         0.0001912377  9.936015e-05  1.704123e-03  1.644825e-04
CAD1524         0.0005648468 -6.298835e-04  2.885564e-03  4.105366e-04
CAD1527         0.0007685832  3.082889e-03  2.294127e-04  1.637758e-03
CAD4           -0.0008070000  1.352003e-04  2.464822e-04  3.893819e-03
CAD466          0.0037021008 -1.535730e-03  7.741813e-04  2.657175e-04
CAD478          0.0025991634  2.188506e-03 -3.204457e-03  3.231578e-03
CAD84           0.0064554278 -1.953119e-04  2.141604e-03 -2.647617e-03
CAD86          -0.0051112623  2.987993e-03 -1.025041e-03 -6.319070e-04
CAD96           0.0014539522  7.171099e-03 -7.925121e-04  1.320707e-03
CAD97           0.0054433333 -2.256920e-03 -3.238146e-03 -1.844884e-03
IBSP101947     -0.0001308937  1.003219e-04  6.688150e-04 -3.386716e-03
IBSP102658C     0.0020663398  1.543957e-03  9.987993e-04  3.307050e-04
IBSP103915A     0.0034176934  1.174223e-03 -1.647217e-03 -1.043951e-03
IBSP104127A     0.0003246472 -5.328990e-04 -4.684165e-03  6.295731e-04
IBSP104127B    -0.0037373889  3.679726e-04 -1.416230e-03 -8.821612e-04
IBSP104383      0.0004104830 -3.562296e-04 -3.657852e-03 -2.585536e-04
IBSP104931A(M)  0.0031359788  2.705573e-03 -5.558229e-03 -2.246930e-05
IBSP106361     -0.0001772564 -2.116000e-03  1.218046e-03  9.545833e-04
IBSP106367      0.0041248856 -3.858178e-03  1.035693e-03  3.657595e-04
IBSP106380     -0.0031827951  1.854663e-03  2.911867e-03 -2.771832e-04
IBSP106389      0.0046465322 -3.844710e-03 -7.236521e-04  2.261164e-03
IBSP106441     -0.0039267712 -6.327755e-03 -2.765179e-03 -2.552676e-04
IBSP106442      0.0014687706  1.647510e-03  1.492786e-03  2.263388e-03
                        PC21          PC22          PC23          PC24
CAD1108         2.232231e-03 -1.776539e-03 -2.161380e-03 -1.764842e-03
CAD1113        -3.121366e-03 -3.220213e-03  1.681308e-03 -1.754126e-03
CAD1117        -1.496223e-03 -1.967511e-03  1.035316e-03  3.636475e-04
CAD1260         1.149227e-04  1.520688e-03 -3.345918e-04  1.524020e-03
CAD1267         2.742765e-03  7.264301e-04 -1.514663e-03  1.035660e-03
CAD1524         1.356157e-03  6.301393e-04 -2.348447e-03  3.256857e-05
CAD1527        -9.822373e-04 -2.625829e-03 -1.383904e-03  3.901654e-04
CAD4            1.306150e-03 -8.103894e-05 -1.353133e-04 -7.308827e-04
CAD466          8.468925e-04 -4.152069e-03 -5.160273e-04  1.222809e-03
CAD478          6.448340e-04  4.703265e-03 -1.548712e-03 -1.141690e-04
CAD84           5.149913e-04  5.798373e-04 -1.023979e-03  1.006493e-03
CAD86           4.485005e-04 -6.075899e-05  2.652668e-03  8.576473e-04
CAD96           4.415521e-03 -1.482404e-03  1.218588e-03 -1.408734e-03
CAD97           1.976869e-04  1.530029e-03  9.121517e-04  1.519908e-03
IBSP101947     -4.486323e-04 -9.299216e-04 -3.389342e-03 -1.915348e-03
IBSP102658C    -2.603311e-03  9.960850e-04 -2.542839e-03 -1.700051e-04
IBSP103915A     1.354920e-03  5.115526e-04  1.595644e-03 -3.562562e-04
IBSP104127A    -9.221031e-04  3.457823e-04  4.733714e-05  4.559180e-04
IBSP104127B     9.142804e-05 -4.518536e-05 -7.922085e-04 -3.207100e-04
IBSP104383      2.431281e-03  1.219361e-04 -1.337569e-03  9.449211e-04
IBSP104931A(M) -1.733153e-03  7.071018e-04  5.755410e-04 -1.694186e-03
IBSP106361     -2.834799e-05 -3.179629e-04 -7.779239e-05  9.764315e-04
IBSP106367      3.388694e-03  1.005137e-03 -4.059227e-04  2.130661e-03
IBSP106380     -2.746083e-03  2.411138e-03  1.446648e-03  1.874353e-03
IBSP106389     -1.192518e-03 -1.666805e-03 -1.240578e-03  1.644931e-05
IBSP106441      1.283187e-03 -1.806947e-03 -8.082982e-05  1.863142e-03
IBSP106442      1.662060e-03  1.810163e-04  2.013629e-03 -1.745966e-03
                        PC25          PC26          PC27          PC28
CAD1108         3.118211e-04 -3.632338e-04 -2.042113e-04 -2.187416e-04
CAD1113        -6.507540e-04  1.873398e-03 -7.596750e-04 -5.618201e-04
CAD1117         1.152737e-03  2.319219e-03 -4.105971e-04 -1.900999e-04
CAD1260        -5.985553e-04  3.264344e-04 -1.008941e-03  2.025139e-03
CAD1267        -1.055228e-03  3.612337e-04 -8.454876e-04  1.111068e-03
CAD1524         1.099967e-03 -8.669548e-04 -1.101084e-04  2.696347e-04
CAD1527         9.228281e-04 -1.241214e-03 -5.136466e-04 -1.548972e-04
CAD4           -9.631947e-04  1.812823e-03 -2.014908e-04  8.421535e-06
CAD466         -8.007897e-04 -7.983984e-04  8.441578e-05 -1.142915e-03
CAD478         -1.730239e-03 -1.028670e-04  9.804793e-05 -5.417071e-04
CAD84           4.534672e-05 -3.407943e-04 -1.143300e-04  7.900094e-05
CAD86           6.372732e-05  4.847177e-04  1.288354e-03  5.869435e-04
CAD96          -6.700140e-04 -8.585556e-04 -1.084437e-03 -6.434526e-04
CAD97          -1.569737e-03  4.489417e-05  5.804085e-05  1.279533e-04
IBSP101947     -2.063014e-03  1.393557e-03  2.184003e-03 -1.617510e-03
IBSP102658C     1.042190e-04 -5.148122e-04 -1.679928e-03  4.595036e-04
IBSP103915A     8.603602e-04  4.585485e-04  7.779576e-04  8.819528e-04
IBSP104127A    -1.496925e-03  1.640910e-03  6.260853e-05  1.462667e-03
IBSP104127B    -1.522246e-03 -1.804700e-03  3.046471e-04  1.524886e-03
IBSP104383      1.342148e-03 -6.336687e-04  1.096994e-04 -8.603141e-04
IBSP104931A(M)  2.159367e-03 -1.189574e-03  5.203944e-04 -8.281521e-05
IBSP106361     -1.749574e-03 -3.004049e-04  2.746548e-03  6.341099e-04
IBSP106367      1.663545e-03  2.953671e-04  1.149362e-03 -1.515971e-03
IBSP106380     -8.603772e-04 -6.165245e-04 -1.983119e-03 -1.624768e-03
IBSP106389      3.694056e-03  1.210118e-03  4.857547e-04  1.111781e-03
IBSP106441     -1.311891e-03 -1.250124e-03 -2.411640e-04 -1.076765e-03
IBSP106442      1.212622e-03  4.843809e-04 -1.168693e-03  6.138040e-04
                        PC29          PC30          PC31          PC32
CAD1108         6.359299e-04 -9.435967e-04 -3.714322e-04 -3.733258e-05
CAD1113        -2.298633e-04  1.230074e-03 -3.196059e-04  5.180462e-04
CAD1117         7.103020e-04  2.885329e-04  2.596214e-04  2.581857e-04
CAD1260        -4.042896e-04 -1.318572e-03 -2.917459e-04 -3.881866e-04
CAD1267         7.642103e-04  1.081052e-03  7.056337e-04  2.040914e-04
CAD1524        -1.410241e-03  2.600950e-04 -5.697638e-04  3.987113e-04
CAD1527        -1.028636e-03 -3.653895e-04  1.986548e-04  2.315206e-04
CAD4           -1.531311e-03 -1.151691e-03 -5.768197e-04 -2.483326e-04
CAD466         -6.936175e-04  4.988836e-04 -5.404037e-04 -5.041656e-07
CAD478          7.411121e-04 -3.041681e-04 -6.843543e-04  3.142823e-05
CAD84          -6.675108e-04  5.143455e-04  6.901369e-04 -3.447607e-05
CAD86          -7.581961e-04 -2.560773e-05 -1.553073e-04  2.074435e-05
CAD96           1.050896e-03 -1.335008e-04 -6.655990e-05  9.990054e-04
CAD97           4.436590e-05  8.348557e-04  5.521323e-05 -1.199817e-03
IBSP101947      6.949196e-04  2.722367e-04  6.193795e-05 -3.888640e-04
IBSP102658C     3.544650e-04  9.356799e-05  1.523768e-03  5.619808e-04
IBSP103915A    -4.488407e-04  2.985053e-04  8.745308e-04  1.951282e-05
IBSP104127A     9.139987e-06 -5.273735e-04  9.661813e-05  6.249661e-04
IBSP104127B     5.396083e-04  4.849849e-04 -4.509872e-04  2.997120e-04
IBSP104383      1.537743e-04  2.650249e-04  4.713051e-05 -1.500231e-05
IBSP104931A(M) -9.056062e-04 -6.301245e-04 -9.689761e-04 -1.242194e-04
IBSP106361      1.742200e-04 -5.836832e-04  2.052601e-05  2.020070e-04
IBSP106367      1.876774e-05 -3.371724e-06  3.222646e-04  3.272023e-04
IBSP106380     -3.460295e-04 -4.705359e-04 -6.054902e-04 -2.555500e-04
IBSP106389      1.533320e-03  2.920800e-04 -8.575528e-04  6.015160e-04
IBSP106441     -3.772904e-04 -8.172354e-04  2.151205e-04  8.607424e-04
IBSP106442     -9.946074e-04 -2.246379e-05  5.639089e-04  1.689956e-04
                        PC33          PC34          PC35          PC36
CAD1108        -3.425651e-04 -3.062467e-04 -4.099411e-04 -2.988817e-05
CAD1113        -7.472620e-04  2.145863e-04  8.578114e-05  4.369527e-04
CAD1117        -2.541776e-04  2.386193e-04 -1.103939e-04 -1.247245e-04
CAD1260        -6.160545e-04  1.069012e-04  8.367223e-05  9.847300e-05
CAD1267        -1.280325e-04 -5.987716e-04 -1.230386e-04  1.118286e-04
CAD1524         7.564907e-04  1.385965e-04  1.264429e-04  2.493119e-04
CAD1527         5.295442e-04 -8.168493e-05  1.756690e-04 -1.376709e-04
CAD4           -3.246624e-04 -1.295638e-04  3.535996e-04  5.068864e-05
CAD466         -3.778562e-04  1.716698e-04  2.167449e-04 -1.280839e-04
CAD478         -6.315615e-04  4.069450e-04 -2.318249e-05 -3.268489e-05
CAD84           1.577262e-04 -1.192023e-05  1.680648e-04  1.382467e-04
CAD86           4.133092e-04  7.779587e-06 -3.193613e-04  4.692661e-04
CAD96           7.552707e-05 -9.231322e-05  1.490889e-04  4.373672e-05
CAD97           7.081692e-04 -6.899577e-06 -3.536398e-04 -1.127486e-04
IBSP101947      1.186391e-04  3.638183e-04 -3.739835e-04  4.080350e-05
IBSP102658C     1.599756e-04  2.033572e-04 -5.452470e-05  1.358272e-04
IBSP103915A     3.924783e-06  9.208285e-05 -4.591587e-05 -9.744745e-05
IBSP104127A     2.214910e-04  3.659335e-04 -4.390914e-06  4.553014e-04
IBSP104127B    -1.634484e-04 -4.927667e-04  5.976118e-04  1.189712e-04
IBSP104383     -3.997695e-04  8.318548e-04  5.567656e-04 -3.489347e-04
IBSP104931A(M) -1.720340e-06 -2.163497e-04 -2.398082e-04  1.104768e-04
IBSP106361      7.762624e-05  1.390857e-04  4.618623e-04 -1.785361e-04
IBSP106367     -4.241884e-04 -2.634787e-04 -4.275935e-04  2.484029e-04
IBSP106380     -1.242322e-04  2.895569e-04 -3.489130e-04  5.963191e-05
IBSP106389      2.280361e-04 -8.206856e-05 -1.861511e-04  8.472383e-05
IBSP106441      2.292747e-04  7.785876e-05 -1.415326e-04  8.858671e-05
IBSP106442      2.041308e-04  4.683754e-04  5.050028e-05 -2.918609e-04
                        PC37
CAD1108         1.692091e-04
CAD1113        -8.300161e-05
CAD1117        -4.071659e-05
CAD1260        -4.653597e-05
CAD1267        -2.394983e-05
CAD1524        -1.367626e-04
CAD1527         9.044915e-05
CAD4           -4.622998e-05
CAD466          2.467624e-05
CAD478          9.422802e-05
CAD84           3.267143e-05
CAD86           1.501937e-04
CAD96           3.152437e-05
CAD97           8.144797e-05
IBSP101947      9.931009e-05
IBSP102658C     7.391891e-05
IBSP103915A     3.604549e-05
IBSP104127A     1.088557e-04
IBSP104127B     3.381497e-05
IBSP104383     -6.254231e-05
IBSP104931A(M) -5.739760e-05
IBSP106361     -8.679149e-05
IBSP106367     -1.014582e-04
IBSP106380     -5.031542e-05
IBSP106389     -2.058697e-05
IBSP106441     -7.948605e-05
IBSP106442      8.064406e-05
 
##LDA - object outputs
#Prolateral view
Call:
lda(classes$V1 ~ pca1$x[, -c(24, 25)], data = classes)

Prior probabilities of groups:
  LB   LC   LF   LK   LP   LS   LU   LY 
0.12 0.04 0.08 0.10 0.10 0.12 0.10 0.34 

Group means:
   pca1$x[, -c(24, 25)]PC1 pca1$x[, -c(24, 25)]PC2 pca1$x[, -c(24, 25)]PC3
LB             0.006346577            -0.009100370           -5.958485e-03
LC            -0.037148176            -0.011096932            1.185159e-02
LF             0.022280401            -0.004415654           -2.118546e-03
LK            -0.004791317            -0.020099217            4.053166e-03
LP            -0.005423479             0.003040638           -8.045943e-03
LS            -0.009918340            -0.006817497            5.304840e-03
LU            -0.008832469             0.010224326           -8.714868e-05
LY             0.005990685             0.009972644            5.348530e-04
   pca1$x[, -c(24, 25)]PC4 pca1$x[, -c(24, 25)]PC5 pca1$x[, -c(24, 25)]PC6
LB            -0.005162098            1.130178e-02            0.0012170969
LC            -0.003657154            1.955957e-03           -0.0086452181
LF            -0.003586827           -4.353259e-03           -0.0042685213
LK             0.011925312            2.141687e-03            0.0071679392
LP             0.005647050            9.824009e-04            0.0004292866
LS             0.007290966           -6.571635e-05           -0.0096136380
LU             0.008213466           -1.125305e-02           -0.0041367376
LY            -0.007061219           -7.806142e-04            0.0039671368
   pca1$x[, -c(24, 25)]PC7 pca1$x[, -c(24, 25)]PC8 pca1$x[, -c(24, 25)]PC9
LB            6.090680e-03           -0.0003313635            0.0016670663
LC            5.390464e-03           -0.0033773131           -0.0009585847
LF            3.910068e-03            0.0046362662           -0.0025803784
LK           -1.051093e-03           -0.0013330815            0.0040011910
LP           -7.284054e-03            0.0060315200           -0.0037017021
LS           -4.879044e-05            0.0007357963           -0.0015831122
LU            5.490518e-03           -0.0026865000           -0.0009456939
LY           -2.849965e-03           -0.0014280428            0.0008803519
   pca1$x[, -c(24, 25)]PC10 pca1$x[, -c(24, 25)]PC11
LB            -0.0018978291             0.0003056700
LC            -0.0018859023             0.0011020107
LF            -0.0028758212            -0.0023805577
LK             0.0001263981            -0.0047609964
LP            -0.0020923052             0.0014567635
LS             0.0013553895             0.0010615738
LU             0.0019495382             0.0002879052
LY             0.0010947984             0.0008350815
   pca1$x[, -c(24, 25)]PC12 pca1$x[, -c(24, 25)]PC13
LB             5.341143e-04             2.809383e-03
LC             2.110660e-03            -1.408308e-03
LF            -2.361284e-03            -5.301227e-04
LK             9.648226e-05            -2.556134e-05
LP            -6.697081e-04             2.138278e-03
LS            -9.077213e-04            -6.918358e-04
LU            -1.556859e-04             1.625593e-03
LY             6.535303e-04            -1.556454e-03
   pca1$x[, -c(24, 25)]PC14 pca1$x[, -c(24, 25)]PC15
LB            -0.0005207907            -1.672144e-03
LC             0.0020416195            -3.029215e-04
LF             0.0006565629            -9.699817e-05
LK             0.0005904591             1.740361e-03
LP            -0.0015559369             5.088875e-04
LS            -0.0003051283            -9.058051e-04
LU            -0.0001030566             1.462274e-04
LY             0.0002110997             2.637735e-04
   pca1$x[, -c(24, 25)]PC16 pca1$x[, -c(24, 25)]PC17
LB            -6.830415e-04             9.934319e-04
LC             2.517951e-05             2.764225e-04
LF             7.868340e-04             2.782714e-04
LK             1.106246e-04             1.386095e-04
LP             1.520305e-03             7.620153e-04
LS            -1.687914e-03            -1.696686e-03
LU             8.823517e-04            -4.084617e-04
LY            -9.049217e-05             5.457398e-06
   pca1$x[, -c(24, 25)]PC18 pca1$x[, -c(24, 25)]PC19
LB             3.367169e-04             0.0004043912
LC            -7.497914e-04            -0.0013515945
LF            -1.911122e-04            -0.0009832581
LK            -5.689031e-04            -0.0008244187
LP             1.275413e-03             0.0001867432
LS            -1.220433e-04            -0.0003667082
LU            -4.384120e-04             0.0011363775
LY            -2.144127e-05             0.0002303890
   pca1$x[, -c(24, 25)]PC20 pca1$x[, -c(24, 25)]PC21
LB             0.0006677781            -1.169140e-04
LC            -0.0008821118             4.309839e-05
LF             0.0002097285            -1.690912e-04
LK            -0.0005254380             5.663304e-04
LP            -0.0001952688             2.205400e-04
LS             0.0008452417            -2.437798e-04
LU            -0.0004900705            -1.018046e-03
LY            -0.0001234660             2.300121e-04
   pca1$x[, -c(24, 25)]PC22 pca1$x[, -c(24, 25)]PC23
LB            -3.282479e-04            -2.157119e-04
LC            -3.212779e-04             5.714777e-04
LF            -7.806613e-04            -7.626374e-04
LK             5.935098e-04             1.071768e-04
LP             5.777562e-04             1.016433e-04
LS            -5.839900e-05             8.751182e-04
LU            -7.232515e-05            -6.992085e-04
LY             3.472812e-05             2.371166e-05
   pca1$x[, -c(24, 25)]PC26 pca1$x[, -c(24, 25)]PC27
LB             7.669883e-05            -3.029619e-04
LC            -2.442387e-04            -8.309091e-04
LF             2.299641e-04             4.812560e-04
LK            -3.447208e-04             2.640803e-04
LP             3.125490e-05            -1.674859e-04
LS             3.747217e-04             2.480539e-04
LU            -4.035039e-04            -1.218844e-04
LY             2.617336e-05             1.133485e-05
   pca1$x[, -c(24, 25)]PC28 pca1$x[, -c(24, 25)]PC29
LB            -3.261291e-04             5.879808e-05
LC             1.566486e-04             3.455948e-05
LF            -1.008641e-05            -1.011365e-04
LK             9.659227e-05             1.078593e-04
LP             3.829061e-04            -2.650687e-04
LS            -1.689679e-04            -1.867241e-04
LU             7.765791e-05             4.815795e-04
LY            -5.185355e-06            -3.052164e-05
   pca1$x[, -c(24, 25)]PC30 pca1$x[, -c(24, 25)]PC31
LB             2.309705e-05            -6.416579e-08
LC            -3.883103e-04             2.733824e-04
LF            -1.737588e-04            -1.489718e-04
LK            -7.048840e-05             1.175748e-05
LP             2.882029e-04             3.238284e-05
LS             6.581955e-05             1.261642e-05
LU             3.307251e-04             9.344076e-05
LY            -1.061201e-04            -4.200567e-05
   pca1$x[, -c(24, 25)]PC32 pca1$x[, -c(24, 25)]PC33
LB             7.711867e-05            -7.613039e-05
LC            -4.527664e-04             3.251126e-04
LF             4.718014e-04            -2.507571e-06
LK             5.108122e-05             7.890175e-05
LP             7.147019e-06            -3.397973e-05
LS            -1.753943e-04            -6.056767e-05
LU            -7.729945e-05             1.166378e-04
LY            -1.745076e-05            -3.692974e-05
   pca1$x[, -c(24, 25)]PC34 pca1$x[, -c(24, 25)]PC35
LB             1.067271e-05             9.466202e-05
LC            -3.037894e-04            -1.456944e-04
LF            -9.858783e-05            -2.107201e-04
LK            -1.041356e-04             1.791485e-05
LP            -2.286241e-05             3.096640e-05
LS            -4.031173e-05             4.074052e-05
LU             1.891867e-04             5.452550e-05
LY             5.110712e-05            -1.148117e-05
   pca1$x[, -c(24, 25)]PC36 pca1$x[, -c(24, 25)]PC37
LB             4.338346e-06            -1.785105e-05
LC             1.137005e-04            -3.658406e-05
LF             1.412215e-05             8.249221e-05
LK            -2.275295e-05             8.208919e-06
LP            -5.809226e-06            -5.350477e-05
LS             4.792061e-07             2.092212e-05
LU            -2.157219e-06            -9.079279e-06
LY            -9.364586e-06            -1.971448e-07

Coefficients of linear discriminants:
                                 LD1         LD2          LD3          LD4
pca1$x[, -c(24, 25)]PC1     37.06933    22.23330    23.113889    -7.231094
pca1$x[, -c(24, 25)]PC2    103.48672   -94.14122     6.098701    -9.684179
pca1$x[, -c(24, 25)]PC3    -17.54174    13.71781   -54.447133     5.472327
pca1$x[, -c(24, 25)]PC4   -170.99571   -47.01526   -16.028625    92.380749
pca1$x[, -c(24, 25)]PC5    -28.20117   129.98667    46.193910   -62.611957
pca1$x[, -c(24, 25)]PC6    209.51806    60.03644    -5.733817     4.660980
pca1$x[, -c(24, 25)]PC7   -284.73212    15.34687   -37.195457  -119.629439
pca1$x[, -c(24, 25)]PC8    -31.82253    74.09118   239.959806    84.399598
pca1$x[, -c(24, 25)]PC9     98.59535   160.37962  -181.586863   -64.853599
pca1$x[, -c(24, 25)]PC10   113.79969  -224.59016  -218.219463    10.252470
pca1$x[, -c(24, 25)]PC11   102.05236  -318.13782    70.561448  -114.978194
pca1$x[, -c(24, 25)]PC12   121.55411   -53.69092  -150.666598   -91.892805
pca1$x[, -c(24, 25)]PC13  -484.53637  -229.08287   388.771273   -50.525414
pca1$x[, -c(24, 25)]PC14    17.36148   194.86798  -248.483695   -23.261088
pca1$x[, -c(24, 25)]PC15   274.86824    40.17122  -143.561151   263.380870
pca1$x[, -c(24, 25)]PC16   203.80493  -181.89241   205.671272   187.893699
pca1$x[, -c(24, 25)]PC17   211.56291   165.34903   266.946274   -84.376049
pca1$x[, -c(24, 25)]PC18   140.39617  -117.14177   403.191030    14.775172
pca1$x[, -c(24, 25)]PC19   282.36621  -920.42598   154.172971  -196.705510
pca1$x[, -c(24, 25)]PC20  -338.74999   200.83643   310.005661  -249.021071
pca1$x[, -c(24, 25)]PC21   623.54077   702.39063   -45.716082   128.412309
pca1$x[, -c(24, 25)]PC22   249.18040  -210.68441   -87.408613   364.930051
pca1$x[, -c(24, 25)]PC23  -264.26250   223.55264  -385.641322    90.322162
pca1$x[, -c(24, 25)]PC26    26.15659   497.88287   514.017011  -208.234505
pca1$x[, -c(24, 25)]PC27   373.66169  1108.67364    92.146084   771.880114
pca1$x[, -c(24, 25)]PC28   606.09033  -598.03778   160.192985  1008.757194
pca1$x[, -c(24, 25)]PC29  -612.97266 -1220.00150  -868.949243  -264.468714
pca1$x[, -c(24, 25)]PC30 -1121.82326 -2544.99985  1091.998593   492.509051
pca1$x[, -c(24, 25)]PC31 -1079.49218  -819.75035  -572.148329    13.889866
pca1$x[, -c(24, 25)]PC32  1056.20575  2211.84237  2137.397753   207.487922
pca1$x[, -c(24, 25)]PC33 -1093.97571  -283.23923 -1204.476735   387.917451
pca1$x[, -c(24, 25)]PC34  2196.48891 -4587.77211   401.605777  -666.364725
pca1$x[, -c(24, 25)]PC35 -1924.88372 -4834.44608   357.295965 -1125.297426
pca1$x[, -c(24, 25)]PC36 -1521.31408   399.42443  -494.928449  -496.616987
pca1$x[, -c(24, 25)]PC37  -300.72943  3384.64672  -461.102180   226.760928
                                   LD5          LD6          LD7
pca1$x[, -c(24, 25)]PC1      0.8725883    13.938660    -9.991728
pca1$x[, -c(24, 25)]PC2     19.0050109    10.957282     3.498225
pca1$x[, -c(24, 25)]PC3     12.4961813    -1.502777     1.422235
pca1$x[, -c(24, 25)]PC4    -26.4898707    -8.554608   -24.088613
pca1$x[, -c(24, 25)]PC5    -37.2381104   -66.663753    -2.599305
pca1$x[, -c(24, 25)]PC6    -89.3694206    -9.066618   -13.174597
pca1$x[, -c(24, 25)]PC7    -23.4214402   100.993985     9.424088
pca1$x[, -c(24, 25)]PC8     48.0210435   -13.947207    11.747005
pca1$x[, -c(24, 25)]PC9   -139.8547152    -9.014785   -59.241487
pca1$x[, -c(24, 25)]PC10    26.7977010    -5.817989   -86.310831
pca1$x[, -c(24, 25)]PC11   118.1326522   -99.129365    40.688630
pca1$x[, -c(24, 25)]PC12   -70.9101599   -69.154839    47.379783
pca1$x[, -c(24, 25)]PC13  -222.4286975   -12.847318     2.969490
pca1$x[, -c(24, 25)]PC14    21.9411273    82.675245    55.662715
pca1$x[, -c(24, 25)]PC15  -100.7314655    32.107725    19.859060
pca1$x[, -c(24, 25)]PC16  -120.8924743   127.001088   152.243172
pca1$x[, -c(24, 25)]PC17  -229.0258426    20.883247   141.189368
pca1$x[, -c(24, 25)]PC18    -6.6130877  -140.476609    20.977221
pca1$x[, -c(24, 25)]PC19  -138.9893794    26.953906  -105.536009
pca1$x[, -c(24, 25)]PC20   212.1449867  -104.821406  -233.430813
pca1$x[, -c(24, 25)]PC21  -103.8798195  -248.413701    27.670789
pca1$x[, -c(24, 25)]PC22  -241.3672137  -291.500622   -48.753389
pca1$x[, -c(24, 25)]PC23   287.3233746  -609.773296   -72.885332
pca1$x[, -c(24, 25)]PC26   611.1857508  -210.505648  -198.201587
pca1$x[, -c(24, 25)]PC27   445.9666043   503.084869  -818.167273
pca1$x[, -c(24, 25)]PC28  -126.2710331   -61.676839   488.885937
pca1$x[, -c(24, 25)]PC29  -706.7552409   735.877609   -25.649018
pca1$x[, -c(24, 25)]PC30  -348.8879209   -95.906401  -351.679056
pca1$x[, -c(24, 25)]PC31  -198.3373989  -291.806680   406.962438
pca1$x[, -c(24, 25)]PC32  -245.4683848  1385.259955  -411.041492
pca1$x[, -c(24, 25)]PC33  -283.2443737   359.545036   759.784124
pca1$x[, -c(24, 25)]PC34  -429.7461335   726.182237 -1086.146501
pca1$x[, -c(24, 25)]PC35 -2262.2910084 -2349.428460 -1948.684038
pca1$x[, -c(24, 25)]PC36   498.7041932     7.348463  1124.851092
pca1$x[, -c(24, 25)]PC37  1483.3985746  2026.877529 -1017.125002

Proportion of trace:
   LD1    LD2    LD3    LD4    LD5    LD6    LD7 
0.3644 0.3085 0.1582 0.0661 0.0492 0.0402 0.0135

#Dorsal embulus view
Call:
lda(classes2$V1 ~ pca2$x[, -c(24, 25)], data = classes2)

Prior probabilities of groups:
        LB         LC         LF         LK         LP         LS 
0.10204082 0.04081633 0.08163265 0.10204082 0.10204082 0.12244898 
        LU         LY 
0.10204082 0.34693878 

Group means:
   pca2$x[, -c(24, 25)]PC1 pca2$x[, -c(24, 25)]PC2 pca2$x[, -c(24, 25)]PC3
LB             0.029779205            0.0237754370           -1.294647e-02
LC             0.035533353           -0.0301842355           -3.198909e-02
LF            -0.060317690            0.0173408496            9.969604e-03
LK             0.023248304           -0.0209972261           -2.594247e-02
LP             0.006418479           -0.0038274893            5.605615e-03
LS             0.060432600           -0.0298071666           -6.972294e-05
LU             0.028682010            0.0005071491            1.593450e-02
LY            -0.037237149            0.0101505129            6.544837e-03
   pca2$x[, -c(24, 25)]PC4 pca2$x[, -c(24, 25)]PC5 pca2$x[, -c(24, 25)]PC6
LB           -0.0006647950           -0.0007595467           -0.0034011670
LC            0.0118217982           -0.0144135845            0.0009971221
LF            0.0109526839            0.0006653669            0.0118883102
LK            0.0065955601           -0.0034111713            0.0100823920
LP            0.0002737943            0.0119763088           -0.0025630499
LS            0.0025537032            0.0014514859           -0.0003102133
LU            0.0024506058            0.0061196342            0.0043346182
LY           -0.0074148457           -0.0030687846           -0.0052911866
   pca2$x[, -c(24, 25)]PC7 pca2$x[, -c(24, 25)]PC8 pca2$x[, -c(24, 25)]PC9
LB           -0.0105742203            0.0013865904            0.0024432047
LC            0.0049084407            0.0007535172           -0.0048915407
LF           -0.0012750843            0.0017908908            0.0007086414
LK            0.0056962051           -0.0055298733           -0.0015028391
LP            0.0013470026            0.0028508555           -0.0054972581
LS           -0.0012183633           -0.0037646918            0.0042635811
LU            0.0067205679           -0.0006603228            0.0013138792
LY           -0.0007855377            0.0013930179           -0.0001422296
   pca2$x[, -c(24, 25)]PC10 pca2$x[, -c(24, 25)]PC11
LB             0.0043159929             0.0013479707
LC             0.0007555584            -0.0007454311
LF            -0.0064130303             0.0078009897
LK             0.0025085482             0.0033379979
LP             0.0043273784             0.0038512640
LS            -0.0060479302             0.0010817058
LU            -0.0003935103            -0.0068085083
LY             0.0003903847            -0.0026380561
   pca2$x[, -c(24, 25)]PC12 pca2$x[, -c(24, 25)]PC13
LB             0.0005521906             0.0025936451
LC             0.0002466349            -0.0043828253
LF             0.0034497603            -0.0009693166
LK             0.0003212517             0.0045855496
LP             0.0005703607            -0.0029869396
LS            -0.0023093571            -0.0031061778
LU            -0.0022105784             0.0017058187
LY             0.0001998652             0.0001052715
   pca2$x[, -c(24, 25)]PC14 pca2$x[, -c(24, 25)]PC15
LB             0.0022419171            -0.0011061422
LC             0.0063919565             0.0050686080
LF            -0.0034514458             0.0020202730
LK             0.0005282681            -0.0020554736
LP            -0.0020594210             0.0029339095
LS             0.0007117439             0.0001971920
LU            -0.0007068004            -0.0041102446
LY            -0.0001922595             0.0001346056
   pca2$x[, -c(24, 25)]PC16 pca2$x[, -c(24, 25)]PC17
LB            -1.765081e-03            -0.0025393082
LC            -1.477378e-03             0.0030956127
LF            -9.169924e-04             0.0015340454
LK             5.209743e-04            -0.0014166046
LP            -4.747196e-05             0.0004931949
LS            -9.800015e-04            -0.0004595148
LU            -5.077291e-04             0.0006357275
LY             1.264663e-03             0.0002685079
   pca2$x[, -c(24, 25)]PC18 pca2$x[, -c(24, 25)]PC19
LB            -0.0001172847            -0.0013982515
LC            -0.0011571105             0.0010172460
LF            -0.0001836337             0.0008147551
LK            -0.0020332715             0.0012572202
LP             0.0016481435             0.0012020927
LS             0.0007077173            -0.0023694228
LU            -0.0004824651            -0.0008255121
LY             0.0002192260             0.0004556046
   pca2$x[, -c(24, 25)]PC20 pca2$x[, -c(24, 25)]PC21
LB            -0.0020099284            -0.0002457108
LC             0.0003482323             0.0003926913
LF             0.0009887780            -0.0005550159
LK             0.0003633489             0.0005589062
LP            -0.0017694220            -0.0010272358
LS             0.0004924876             0.0003626311
LU            -0.0004904405            -0.0009672731
LY             0.0007015122             0.0004509095
   pca2$x[, -c(24, 25)]PC22 pca2$x[, -c(24, 25)]PC23
LB            -5.517136e-04             7.814549e-05
LC             1.000611e-03            -1.474381e-03
LF            -6.598618e-04             1.875715e-04
LK            -8.465856e-04            -8.313329e-06
LP            -9.692223e-05             6.309669e-04
LS             4.698113e-04            -3.847256e-04
LU            -3.276653e-04             8.500733e-05
LY             4.078701e-04             3.398805e-05
   pca2$x[, -c(24, 25)]PC26 pca2$x[, -c(24, 25)]PC27
LB             7.898066e-04             2.231216e-04
LC            -1.097226e-04            -2.652828e-04
LF            -7.442211e-05            -4.452261e-05
LK            -6.287645e-04             3.955925e-04
LP            -2.669787e-04             5.920385e-04
LS             4.771375e-05             6.898897e-05
LU             2.502439e-04            -7.768864e-04
LY            -2.886388e-05            -1.102711e-04
   pca2$x[, -c(24, 25)]PC28 pca2$x[, -c(24, 25)]PC29
LB            -3.961637e-04             1.739959e-04
LC            -5.282336e-04             1.866164e-04
LF            -6.668955e-04             4.775716e-04
LK             4.724787e-04            -1.254709e-04
LP             2.405256e-04            -3.733577e-05
LS             4.116179e-04            -2.613590e-04
LU             7.241361e-05             5.859136e-05
LY            -4.070172e-05            -6.260401e-05
   pca2$x[, -c(24, 25)]PC30 pca2$x[, -c(24, 25)]PC31
LB             5.641270e-06            -1.509333e-04
LC             4.509813e-05             9.230164e-04
LF             3.488881e-05            -1.777362e-04
LK            -9.196760e-06            -5.750456e-05
LP            -3.704499e-04             3.213928e-05
LS             6.197360e-05            -1.911335e-04
LU            -2.747462e-04             7.075663e-06
LY             1.554215e-04             5.046047e-05
   pca2$x[, -c(24, 25)]PC32 pca2$x[, -c(24, 25)]PC33
LB             0.0001283281             1.033775e-04
LC             0.0004445916            -1.321064e-04
LF             0.0001130726            -1.061566e-04
LK            -0.0003329459            -1.209518e-05
LP             0.0001672065             1.479544e-04
LS             0.0001211440            -6.006478e-06
LU             0.0001605830            -7.831633e-05
LY            -0.0001578939            -4.689637e-06
   pca2$x[, -c(24, 25)]PC34 pca2$x[, -c(24, 25)]PC35
LB             1.402891e-04            -1.336725e-04
LC            -3.006078e-05            -2.410591e-04
LF            -1.705590e-04            -8.794053e-05
LK            -5.231505e-07             1.667708e-04
LP             1.856847e-05             2.441624e-05
LS             3.734580e-05             1.508776e-04
LU            -1.188734e-05            -2.460071e-04
LY            -1.258543e-05             5.123985e-05
   pca2$x[, -c(24, 25)]PC36 pca2$x[, -c(24, 25)]PC37
LB             7.559688e-05             4.053017e-05
LC             1.921150e-04            -1.376963e-05
LF             1.088963e-04            -9.497964e-06
LK             1.116121e-05            -6.422986e-06
LP            -1.578602e-04            -5.692479e-05
LS            -5.608216e-05            -3.372008e-06
LU            -7.495342e-05            -4.138472e-06
LY             1.452678e-05             1.297315e-05

Coefficients of linear discriminants:
                                  LD1          LD2          LD3
pca2$x[, -c(24, 25)]PC1    -19.168324     5.449841     8.366340
pca2$x[, -c(24, 25)]PC2     12.126201   -23.914761    -3.822592
pca2$x[, -c(24, 25)]PC3     16.659876   -41.237022    -8.621609
pca2$x[, -c(24, 25)]PC4     10.608042    24.202212    19.434642
pca2$x[, -c(24, 25)]PC5      3.143855   -32.654736    47.780041
pca2$x[, -c(24, 25)]PC6     24.322173    65.465714    25.884956
pca2$x[, -c(24, 25)]PC7     22.030763    71.944250   -40.396569
pca2$x[, -c(24, 25)]PC8     88.264386   -78.234516    -1.349485
pca2$x[, -c(24, 25)]PC9   -124.451701   -19.044626    -5.504490
pca2$x[, -c(24, 25)]PC10   -34.078844   -24.845338    19.833312
pca2$x[, -c(24, 25)]PC11   263.166663   141.714757   188.573124
pca2$x[, -c(24, 25)]PC12   183.560348     6.774284    10.189430
pca2$x[, -c(24, 25)]PC13  -203.645951    55.544627   -52.061962
pca2$x[, -c(24, 25)]PC14  -215.834636    78.743460   -29.555644
pca2$x[, -c(24, 25)]PC15   427.018833    15.992135    60.190944
pca2$x[, -c(24, 25)]PC16    99.081518   -11.175520  -206.373832
pca2$x[, -c(24, 25)]PC17   367.976187   -25.214982   -98.763262
pca2$x[, -c(24, 25)]PC18   150.678227  -263.702736   106.837261
pca2$x[, -c(24, 25)]PC19   722.595177   154.180468  -152.710055
pca2$x[, -c(24, 25)]PC20   238.134440   223.477034  -444.071752
pca2$x[, -c(24, 25)]PC21  -134.417049   219.048471  -288.523461
pca2$x[, -c(24, 25)]PC22    39.902205  -106.079063  -210.886321
pca2$x[, -c(24, 25)]PC23   152.630305  -193.976621   121.994592
pca2$x[, -c(24, 25)]PC26  -527.536296  -525.985749   148.599969
pca2$x[, -c(24, 25)]PC27   309.822663   289.054158   413.881896
pca2$x[, -c(24, 25)]PC28  -922.717777   509.132341    36.614293
pca2$x[, -c(24, 25)]PC29   893.594003  -240.255794   226.297388
pca2$x[, -c(24, 25)]PC30   -13.422533   138.501367  -661.257028
pca2$x[, -c(24, 25)]PC31   963.626950   307.102375  -748.199960
pca2$x[, -c(24, 25)]PC32   260.911831  -680.032768  1256.283521
pca2$x[, -c(24, 25)]PC33  -251.172357  -450.936314   741.372841
pca2$x[, -c(24, 25)]PC34 -2402.710590  -360.242456   623.090006
pca2$x[, -c(24, 25)]PC35   -24.842445  2187.903052  -641.039235
pca2$x[, -c(24, 25)]PC36  1656.513819  1247.473683 -1581.038096
pca2$x[, -c(24, 25)]PC37 -5030.252722 -1385.415264 -2453.108616
                                   LD4          LD5         LD6
pca2$x[, -c(24, 25)]PC1     -2.7733415    -3.926965    1.034692
pca2$x[, -c(24, 25)]PC2     14.0725764     7.519416   -3.152999
pca2$x[, -c(24, 25)]PC3    -19.6777146     6.825777  -11.664835
pca2$x[, -c(24, 25)]PC4      0.9949627    -8.429087  -13.000673
pca2$x[, -c(24, 25)]PC5    -32.0004171    23.154299   -4.924005
pca2$x[, -c(24, 25)]PC6      1.4261240     9.414310  -47.578110
pca2$x[, -c(24, 25)]PC7    -67.4988000     9.668447  -22.174032
pca2$x[, -c(24, 25)]PC8     16.9181957    -5.119991   11.619873
pca2$x[, -c(24, 25)]PC9      4.7398088   -13.233481  -38.966885
pca2$x[, -c(24, 25)]PC10    58.6078486    53.031548   78.232111
pca2$x[, -c(24, 25)]PC11    45.4552259    27.571252   -7.112173
pca2$x[, -c(24, 25)]PC12    61.4250347    22.373888   -7.396865
pca2$x[, -c(24, 25)]PC13   118.0386548   133.217266  -45.131933
pca2$x[, -c(24, 25)]PC14    81.6233257  -126.673270   71.587963
pca2$x[, -c(24, 25)]PC15    -8.5119835  -109.102006   97.024811
pca2$x[, -c(24, 25)]PC16   -45.5817104   107.354493   59.430467
pca2$x[, -c(24, 25)]PC17  -101.5977987  -112.918541  -45.668695
pca2$x[, -c(24, 25)]PC18  -132.0436198   -20.736206   90.825964
pca2$x[, -c(24, 25)]PC19    62.5843027   168.023872   79.735373
pca2$x[, -c(24, 25)]PC20   -96.8287964   -49.478816 -118.978133
pca2$x[, -c(24, 25)]PC21    62.0248150   -32.642103  104.901215
pca2$x[, -c(24, 25)]PC22  -126.1140259  -194.056052  139.844910
pca2$x[, -c(24, 25)]PC23   -29.2620370   268.330295   -4.051994
pca2$x[, -c(24, 25)]PC26   235.9895882  -174.557127  -73.449462
pca2$x[, -c(24, 25)]PC27    77.7152544   199.026271  308.425339
pca2$x[, -c(24, 25)]PC28  -645.5951043   347.807812  269.063265
pca2$x[, -c(24, 25)]PC29   467.1688339  -120.222904 -389.298894
pca2$x[, -c(24, 25)]PC30   289.2052269  -134.593022   55.661484
pca2$x[, -c(24, 25)]PC31   114.3042312  -938.933914  511.068556
pca2$x[, -c(24, 25)]PC32  -194.3103895 -1174.000061 -232.195375
pca2$x[, -c(24, 25)]PC33    71.7141103   420.757011  679.097163
pca2$x[, -c(24, 25)]PC34   336.7837045   -10.537977  739.930511
pca2$x[, -c(24, 25)]PC35 -1094.4597457  1336.226055 1319.712160
pca2$x[, -c(24, 25)]PC36  3249.9052167 -1656.119631 -794.080088
pca2$x[, -c(24, 25)]PC37  3099.7021207  -329.246966 -478.987059
                                  LD7
pca2$x[, -c(24, 25)]PC1    -1.5706534
pca2$x[, -c(24, 25)]PC2     0.9690575
pca2$x[, -c(24, 25)]PC3     4.0876263
pca2$x[, -c(24, 25)]PC4    -5.2894556
pca2$x[, -c(24, 25)]PC5    -7.7833068
pca2$x[, -c(24, 25)]PC6   -11.6122413
pca2$x[, -c(24, 25)]PC7   -61.0597136
pca2$x[, -c(24, 25)]PC8    -8.3679553
pca2$x[, -c(24, 25)]PC9    50.1917381
pca2$x[, -c(24, 25)]PC10  -72.8977992
pca2$x[, -c(24, 25)]PC11   71.5637040
pca2$x[, -c(24, 25)]PC12    9.1604777
pca2$x[, -c(24, 25)]PC13  -41.7549064
pca2$x[, -c(24, 25)]PC14  -29.1324175
pca2$x[, -c(24, 25)]PC15   38.2064635
pca2$x[, -c(24, 25)]PC16    3.5971106
pca2$x[, -c(24, 25)]PC17  -64.5831768
pca2$x[, -c(24, 25)]PC18   79.2143347
pca2$x[, -c(24, 25)]PC19 -168.5550588
pca2$x[, -c(24, 25)]PC20  155.9513335
pca2$x[, -c(24, 25)]PC21  146.1581379
pca2$x[, -c(24, 25)]PC22   59.7556482
pca2$x[, -c(24, 25)]PC23   -5.2320778
pca2$x[, -c(24, 25)]PC26   56.0029752
pca2$x[, -c(24, 25)]PC27  144.9692111
pca2$x[, -c(24, 25)]PC28   10.3882697
pca2$x[, -c(24, 25)]PC29 -138.7207050
pca2$x[, -c(24, 25)]PC30  443.1261703
pca2$x[, -c(24, 25)]PC31 -861.9897166
pca2$x[, -c(24, 25)]PC32 -344.0328024
pca2$x[, -c(24, 25)]PC33   82.1278829
pca2$x[, -c(24, 25)]PC34   10.7192743
pca2$x[, -c(24, 25)]PC35 1852.2381547
pca2$x[, -c(24, 25)]PC36  509.1564740
pca2$x[, -c(24, 25)]PC37 1417.7549973

Proportion of trace:
   LD1    LD2    LD3    LD4    LD5    LD6    LD7 
0.4922 0.1724 0.1349 0.0695 0.0613 0.0361 0.0337 

##CONFUSION MATRIX
#Prolateral view palpal bulb    
     LB LC LF LK LP LS LU LY
  LB  6  0  0  0  0  0  0  0
  LC  0  2  0  0  0  0  0  0
  LF  0  0  4  0  0  0  0  0
  LK  0  0  0  5  0  0  0  0
  LP  0  0  0  0  5  0  0  0
  LS  0  0  0  0  0  6  0  0
  LU  0  0  0  0  0  0  5  0
  LY  0  0  0  0  0  0  0 17
  
#Dorsal view palpal bulb embulus  
     LB LC LF LK LP LS LU LY
  LB  5  0  0  0  0  0  0  0
  LC  0  2  0  0  0  0  0  0
  LF  0  0  4  0  0  0  0  0
  LK  0  0  0  5  0  0  0  0
  LP  0  0  0  0  5  0  0  0
  LS  0  0  0  0  0  6  0  0
  LU  0  0  0  0  0  0  5  0
  LY  0  0  0  0  0  0  0 17
  
## PERMANOVA
#Prolateral view palpal bulb
Permutation test for adonis under reduced model
Permutation: free
Number of permutations: 10000

adonis2(formula = pca1$x[, 1:2] ~ classes$V1, data = classes, permutations = 10000, method = "euclidean")
         Df SumOfSqs      R2      F  Pr(>F)  
Model     7 0.012219 0.21664 1.6594 0.09429 .
Residual 42 0.044183 0.78336                 
Total    49 0.056402 1.00000                 
---
Signif. codes:  0 ‘***’ 0.001 ‘**’ 0.01 ‘*’ 0.05 ‘.’ 0.1 ‘ ’ 1

#Dorsal view palpal bulb embulus  
Permutation test for adonis under reduced model
Permutation: free
Number of permutations: 10000

adonis2(formula = pca2$x[, 1:2] ~ classes2$V1, data = classes2, permutations = 10000, method = "euclidean")
         Df SumOfSqs      R2      F  Pr(>F)  
Model     7  0.08923 0.22721 1.7221 0.09389 .
Residual 41  0.30350 0.77279                 
Total    48  0.39273 1.00000                 
---
Signif. codes:  0 ‘***’ 0.001 ‘**’ 0.01 ‘*’ 0.05 ‘.’ 0.1 ‘ ’ 1
